# Supplementary material for: Intrauterine Growth and Offspring Neurodevelopmental Traits: A Mendelian Randomization Analysis of the Norwegian Mother, Father and Child Cohort Study (MoBa)
Source: JAMA Psychiatry. 2023 Oct 25;81(2):144–56. doi: 10.1001/jamapsychiatry.2023.3872 (PMC10600722; doi:10.1001/jamapsychiatry.2023.3872)
Supplement: Supplement 2. — eTable 7. Genetic vAriants and Their Associations With Own and Offspring Birthweight in Warrington et al., 2019 and the Present Study eTable 8. Results From the Genetic Association Analyses in Parent-Offspring Trios eTable 9. Results From the Genetic Association Analyses in Father-Child Dyads eTable 10. Results From the Sex-Stratified Genetic Association Analyses in Parent-Offspring Trios eTable 11. Results From the Sex-Stratified Genetic Association Analyses in Mother-Child Dyads eTable 12. Results From the Sex-Stratified Genetic Association Analyses in Father-Child Dyads eTable 13. Results From the Weighted Allele Score Genetic Association Analyses in Parent-Offspring Trios eTable 14. Results From the Weighted Allele Score Genetic Association Analyses in Mother-Child Dyads eTable 15. Results From the Weighted Allele Score Genetic Association Analyses in Father-Child Dyads [file jamapsychiatry-e233872-s002.xlsx]

## Sheet: Contents
Table	Title
eTable 7	Genetic variants and their associations with own and offspring birthweight in Warrington et al., 2019 and the present study.
eTable 8	Results from the genetic association analyses in parent-offspring trios.
eTable 9	Results from the genetic association analyses in father-child dyads.
eTable 10	Results from the sex-stratified genetic association analyses in parent-offspring trios.
eTable 11	Results from the sex-stratified genetic association analyses in mother-child dyads.
eTable 12	Results from the sex-stratified genetic association analyses in father-child dyads.
eTable 13	Results from the weighted allele score genetic association analyses in parent-offspring trios.
eTable 14	Results from the weighted allele score genetic association analyses in mother-child dyads.
eTable 15	Results from the weighted allele score genetic association analyses in father-child dyads.

## Sheet: eTable 7
eTable 7. Genetic variants and their associations with own and offspring birthweight in Warrington et al., 2019 and the present study (MoBa PsychGen cohort). The beta, standard error and p-value for the replication of each genetic variant with birthweight are derived from the linear regression analyses, adjusted for gestational duration, offspring sex, offspring birth year, genotyping batch and 1…
					Warrington et al., 2019																	MoBa PsychGen Cohort
					GWAS of own birthweight				GWAS of offspring birthweight				SEM Fetal Effects			SEM Maternal Effects			Classification						Offspring only			Mothers only			Fathers only			Maternal-Offspring Dyads						Parent-Offspring Trios									Unweighted Allele Scoring Details
SNP	CHR	Position	EA	NEA	OWN EAF	OWN BETA	OWN SE	OWN P	OFF EAF	OFF BETA	OFF SE	OFF P	SEM F BETA	SEM F SE	SEM F P	SEM M BETA	SEM M SE	SEM M P	Identified GWAS OWN	Identified GWAS OFF	SEM Classification	Available in MoBa	Proxy SNP in MoBa	EAF (founders only) *	BETA	SE	P	BETA	SE	P	BETA	SE	P	BETA (ofspring)	SE (offspring)	P (offspring)	BETA (mothers)	SE (mothers)	P (mothers)	BETA (offsprign)	SE (offspring)	P (offspring)	BETA (mothers)	SE (mothers)	P (mothers)	BETA (fathers)	SE (fathers)	P (fathers)	EA (M1, M2 and M3 scores)
rs1012167	20	39159119	C	T	0.401	0.024	0.003	1.2e-19	0.408	0.011	0.003	0.00029	0.024	0.004	1.9e-08	-0.003	0.005	0.55	1	0	Fetal_Only	1	NA	0.3823	-0.0317818	0.00514	6.31639e-10	-0.0103017	0.0054407	0.058303	-0.015022	0.00640768	0.0190632	-0.0339392	0.0055908	1.28078e-09	0.00614437	0.00557965	0.270809	-0.0422034	0.0068184	6.06204e-10	0.0173441	0.00586194	0.0030898	0.00345248	0.00588359	0.557341	T
rs10181515	2	227019461	T	C	0.225	0.021	0.003	2.1e-12	0.226	0.006	0.004	0.099	0.021	0.005	1.3e-05	-0.005	0.006	0.4	1	0	Fetal_Only	1	NA	0.2576	-0.0212435	0.00573032	0.000209718	0.00445006	0.00606056	0.462789	-0.0149567	0.00713191	0.0359857	-0.0248184	0.00619569	6.18807e-05	0.0123073	0.00620101	0.047179	-0.0181574	0.00752403	0.0158133	-0.00583951	0.00650635	0.36945	0.00691038	0.00657319	0.293126	C
rs10221267	17	68464662	T	C	0.512	0.017	0.003	6.5e-11	0.514	0.007	0.003	0.035	0.018	0.004	1.9e-05	-0.002	0.005	0.69	1	0	Fetal_Only	1	NA	0.4602	-0.0176519	0.00503148	0.000451283	-0.00894197	0.00530894	0.0921242	-0.0148259	0.00627034	0.018061	-0.0145289	0.00546716	0.00787439	-0.00305234	0.00546065	0.576184	-0.00533962	0.00661308	0.41942	-0.00593453	0.00576697	0.303457	-0.00945228	0.00577758	0.101838	C
rs10265057	7	47275737	G	A	0.092	0.027	0.004	1.3e-09	0.098	0.005	0.005	0.304	0.036	0.007	4.6e-07	-0.014	0.008	0.084	1	0	Fetal_Only	1	NA	0.0904	-0.0411789	0.00876484	2.62995e-06	-0.0314545	0.00921134	0.000638796	-0.0130498	0.0108346	0.228418	-0.0306163	0.00952719	0.0013115	-0.0176741	0.00947228	0.0620623	-0.0238056	0.0114736	0.0380069	-0.0158349	0.00995952	0.111856	0.000878646	0.00991838	0.92941	A
rs10265133	7	45895604	G	T	0.859	0.001	0.004	0.859	0.858	0.027	0.005	2.3e-09	-0.02	0.006	0.00097	0.034	0.007	8.9e-07	0	1	Fetal_and_Maternal_-_Opposite_Directions	1	NA	0.1497	0.000430907	0.00709171	0.951549	0.00648396	0.00749479	0.386972	0.00368259	0.00885947	0.677656	0.00190453	0.00777738	0.806549	0.0052798	0.00775501	0.495985	0.0153471	0.00958929	0.109505	0.00184171	0.00828949	0.824179	0.0158927	0.00820607	0.0527858	G
rs10283100	8	120596023	G	A	0.946	0.042	0.006	7e-13	0.945	0.032	0.007	1.6e-06	0.033	0.009	0.00026	0.015	0.01	0.13	1	0	Unclassified	1	NA	0.05376	0.0304145	0.0111451	0.00635536	0.0169676	0.0118725	0.152967	-0.00572651	0.0140442	0.683461	0.0334875	0.0122372	0.00621031	-0.00276386	0.0122388	0.821336	0.0615424	0.0150627	4.39797e-05	-0.00516042	0.0131188	0.694054	-0.0414186	0.0129916	0.00143265	G
rs10437653	11	46297631	A	C	0.503	0.01	0.003	0.00015	0.5	0.017	0.003	3.5e-09	0.002	0.004	0.69	0.018	0.005	9.5e-05	0	1	Unclassified	1	NA	0.4682	0.00880987	0.00501091	0.0787289	0.00517386	0.00529246	0.328281	0.00171785	0.00624157	0.783142	0.00598266	0.00542944	0.270512	-0.00253758	0.00541502	0.639344	-0.00737784	0.00661843	0.264965	-0.00539514	0.00571664	0.345295	0.00923355	0.00576769	0.109401	A
rs10495563	2	9662210	A	G	0.664	0.022	0.003	2.1e-16	0.668	0.019	0.003	1.8e-09	0.016	0.004	0.00028	0.013	0.005	0.0077	1	0	Fetal_and_Maternal_-_Same_Direction	1	NA	0.3412	0.0263647	0.00527671	5.85469e-07	0.0209135	0.00557763	0.000177333	0.00909564	0.00656535	0.165937	0.0255812	0.00573457	8.17411e-06	0.0107487	0.00570904	0.0597382	0.0181676	0.00698389	0.00928744	0.0243009	0.0060464	5.84846e-05	0.0131676	0.00603895	0.0292277	A
rs10509669	10	95969913	A	T	0.746	-0.001	0.003	0.685	0.745	0.026	0.004	3.9e-13	-0.02	0.005	2.6e-05	0.039	0.005	3.6e-13	0	1	Fetal_and_Maternal_-_Opposite_Directions	1	NA	0.2507	-0.00640864	0.00584803	0.273143	-0.00793317	0.00616844	0.198417	-0.00864264	0.00726103	0.233944	-0.00893671	0.00639185	0.162075	-0.00721606	0.00637259	0.257487	-0.0150455	0.00786542	0.0557693	-0.0169241	0.00677578	0.0125014	0.0031054	0.0067363	0.644804	A
rs10734564	11	48160429	A	G	0.181	0.005	0.003	0.106	0.179	0.027	0.004	4e-11	-0.009	0.005	0.087	0.033	0.006	1.2e-07	0	1	Maternal_Only	1	NA	0.201	0.0119494	0.00626935	0.0566547	0.0196873	0.0066272	0.00297254	-0.00978704	0.00774936	0.206614	0.0132281	0.00681215	0.0521598	0.0128281	0.0068044	0.0593975	0.0329536	0.00828149	6.92147e-05	0.00290637	0.00715912	0.684768	-0.00718789	0.00714696	0.31455	A
rs10830963	11	92708710	G	C	0.277	0.019	0.003	2.8e-11	0.279	0.045	0.003	9.1e-39	-0.002	0.005	0.67	0.046	0.005	4.6e-19	1	1	Maternal_Only	1	NA	0.2781	0.0110972	0.00559448	0.0473046	0.0565783	0.00594796	1.93235e-21	0.000283353	0.00697834	0.967611	-0.0175877	0.00607884	0.00381374	0.0630476	0.0061074	5.75595e-25	-0.0185141	0.00741905	0.012581	0.0635205	0.00646759	9.41269e-23	0.00812452	0.00647857	0.209824	G
rs10872678	6	152039964	T	C	0.724	0.032	0.003	9.8e-29	0.722	0.02	0.003	4.3e-09	0.028	0.005	8.2e-10	0.004	0.005	0.39	1	0	Fetal_Only	NA	NA	NA	NA	NA	NA	NA	NA	NA	NA	NA	NA	NA	NA	NA	NA	NA	NA	NA	NA	NA	NA	NA	NA	NA	NA	NA	T
rs10883846	10	104958244	C	T	0.615	0.017	0.003	1.3e-10	0.606	0.012	0.003	0.00011	0.016	0.004	0.00014	0.003	0.005	0.52	1	0	Unclassified	1	NA	0.3808	0.0174867	0.00514983	0.000685193	0.0124004	0.00544423	0.0227473	0.011752	0.00641565	0.0669927	0.0139441	0.00560122	0.0127956	0.00659121	0.0055944	0.238729	0.00412752	0.00684994	0.546802	0.0202873	0.00589923	0.000584244	0.0139172	0.00592883	0.0189086	C
rs10895278	11	102095335	C	T	0.338	0.011	0.003	6.6e-05	0.34	0.023	0.003	6.7e-13	-0.001	0.004	0.73	0.025	0.005	3.3e-07	0	1	Maternal_Only	1	NA	0.2997	0.00930278	0.00543669	0.0870654	0.0121831	0.00575466	0.0342562	0.00900671	0.00685412	0.188834	0.0036884	0.00589822	0.531749	0.00823211	0.00591932	0.164315	0.00510595	0.00713081	0.473968	-0.00397062	0.00627222	0.526704	0.00063392	0.0063217	0.920125	C
rs10913200	1	176521655	G	A	0.972	0.051	0.008	2e-10	0.971	0.048	0.009	4e-07	0.038	0.013	0.0026	0.029	0.014	0.041	1	0	Fetal_and_Maternal_-_Same_Direction	1	NA	0.02826	0.0521825	0.0153331	0.000666265	0.0564422	0.0163179	0.000542714	0.0124589	0.018936	0.510573	0.0337978	0.0167533	0.0436597	0.0485877	0.0168226	0.00387524	0.0897536	0.0202605	9.4376e-06	-0.00815344	0.0176516	0.644147	-0.0600833	0.0171396	0.000455977	G
rs10935733	3	148622968	T	C	0.399	0.019	0.003	2.3e-13	0.391	0.012	0.003	0.00021	0.021	0.004	5e-07	-0.001	0.005	0.76	1	0	Fetal_Only	1	NA	0.3918	-0.0182759	0.005121	0.00035884	-0.0122729	0.00541921	0.0235346	-0.00667082	0.00639023	0.296533	-0.020292	0.00555607	0.000260157	-0.00216398	0.00556234	0.697247	-0.00978081	0.00673517	0.14645	-0.00334638	0.00587856	0.569187	-0.00528335	0.00590119	0.370628	C
rs10985827	9	125701608	G	T	0.141	0.03	0.004	6.1e-16	0.139	0.017	0.005	0.00015	0.027	0.006	4.1e-06	0.004	0.007	0.61	1	0	Unclassified	1	NA	0.142	0.0274974	0.00710912	0.000109878	0.00383683	0.00754904	0.611277	0.0290632	0.00886252	0.00104134	0.0374194	0.00772773	1.28649e-06	-0.0160496	0.00776448	0.0387321	0.0682844	0.00952704	7.71254e-13	-0.0400464	0.0082728	1.29618e-06	-0.000983944	0.00819953	0.904483	G
rs11042596	11	2118860	T	G	0.336	0.027	0.003	4.3e-22	0.335	0.006	0.003	0.085	0.027	0.004	1.6e-09	-0.007	0.005	0.19	1	0	Fetal_Only	1	NA	0.3086	-0.0154722	0.00547119	0.00468629	-0.00683856	0.00575713	0.2349	-0.0174184	0.00681139	0.010554	-0.0187089	0.00597118	0.00172976	0.000524978	0.00593041	0.929461	-0.0269188	0.00726265	0.000210325	-0.00347612	0.0062497	0.578072	-0.00374885	0.00630159	0.551908	G
rs11051061	12	30914668	A	G	0.266	0.011	0.003	0.00011	0.268	0.026	0.003	2.6e-14	0.001	0.005	0.91	0.026	0.005	1.1e-06	0	1	Maternal_Only	1	NA	0.2497	0.00377837	0.00578548	0.513708	0.0075048	0.00613484	0.221218	0.00145504	0.00720443	0.839946	-0.00402213	0.00627583	0.521595	0.0115186	0.00629893	0.067454	-0.00109778	0.00765196	0.885924	0.020879	0.00671669	0.00188097	0.000147572	0.00665738	0.982315	A
rs11055030	12	12878349	G	C	0.718	0.02	0.003	3.9e-12	0.713	0.006	0.003	0.062	0.022	0.005	1e-06	-0.005	0.005	0.38	1	0	Fetal_Only	1	NA	0.2746	-0.0232704	0.00560917	3.34873e-05	-0.0102206	0.00594388	0.0855266	-0.0129593	0.00698393	0.0635183	-0.0263529	0.00610653	1.59427e-05	0.00505489	0.00612316	0.409069	-0.0393455	0.00741301	1.11378e-07	0.0216667	0.00645268	0.00078609	0.00816008	0.0063928	0.201801	C
rs11082304	18	20720973	T	G	0.508	0.016	0.003	4.2e-10	0.512	0.01	0.003	0.0014	0.013	0.004	0.001	0.003	0.005	0.49	1	0	Unclassified	1	NA	0.494	0.0218216	0.00501368	1.34843e-05	0.00809708	0.00525908	0.123654	0.0185557	0.0062047	0.00278601	0.0186413	0.00544474	0.000618014	0.000278835	0.0053941	0.958774	0.00356394	0.00669327	0.594404	0.00831115	0.00569886	0.144738	0.00431529	0.00571328	0.450066	T
rs11096402	23	133827868	G	A	0.247	0.021	0.003	2.5e-14	0.241	0.009	0.004	0.016	0.022	0.004	2.3e-07	-0.005	0.005	0.38	1	0	Fetal_Only	NA	NA	NA	NA	NA	NA	NA	NA	NA	NA	NA	NA	NA	NA	NA	NA	NA	NA	NA	NA	NA	NA	NA	NA	NA	NA	NA	A
rs1112718	10	94479107	G	A	0.404	0.026	0.003	3.8e-23	0.406	0.001	0.003	0.824	0.036	0.004	1.5e-17	-0.018	0.005	0.00017	1	0	Fetal_and_Maternal_-_Opposite_Directions	1	NA	0.4122	-0.0420328	0.00506787	1.11504e-16	-0.00539801	0.00536926	0.314731	-0.0221221	0.00630893	0.000454556	-0.0572658	0.00550442	2.48261e-25	0.0213459	0.0055015	0.000104536	-0.0687391	0.00672303	1.59981e-24	0.0233732	0.00580711	5.70488e-05	0.0152603	0.00584017	0.00897741	A
rs112139215	7	73034559	A	C	0.068	0.047	0.005	2.8e-20	0.069	0.017	0.006	0.0065	0.056	0.008	1.2e-11	-0.01	0.009	0.27	1	0	Fetal_Only	1	NA	0.06369	-0.0406172	0.0103923	9.30098e-05	-0.00497278	0.0108265	0.64601	-0.0260519	0.0129657	0.0445118	-0.0483686	0.011257	1.73534e-05	0.0262279	0.0110532	0.0176525	-0.0761993	0.0136	2.11525e-08	0.0591828	0.0115709	3.14834e-07	0.0169123	0.0118848	0.154737	C
rs1129156	19	40719076	T	C	0.268	0.017	0.003	2.5e-09	0.268	0.007	0.003	0.04	0.022	0.005	1.9e-06	-0.007	0.005	0.17	1	0	Fetal_Only	1	NA	0.2863	-0.00984085	0.00554751	0.0760806	-0.00132917	0.00585074	0.820284	-0.0143734	0.00689705	0.0371668	-0.013381	0.00602709	0.0264123	0.00463769	0.00600909	0.440247	-0.00408908	0.00736524	0.578769	0.003926	0.0063193	0.534423	-0.0122233	0.00639164	0.0558307	C
rs11630479	15	99240481	G	A	0.703	0.014	0.003	8.9e-07	0.698	0.017	0.003	3.5e-07	0.007	0.004	0.14	0.013	0.005	0.0089	1	0	Unclassified	1	NA	0.2889	0.0210567	0.00554351	0.00014573	0.0121948	0.00583836	0.036735	0.0127192	0.0068635	0.0638663	0.0213004	0.00604221	0.000423303	0.00448517	0.00601954	0.456213	0.0292944	0.00740983	7.71052e-05	0.00708821	0.00636917	0.265758	-0.0105293	0.00639513	0.0996746	G
rs11641308	16	75312023	T	C	0.35	0.007	0.003	0.013	0.346	0.02	0.003	1.1e-09	-0.005	0.004	0.22	0.023	0.005	7.9e-06	0	1	Maternal_Only	1	NA	0.3519	0.0146557	0.00530467	0.00573263	0.0147406	0.0056234	0.00876165	0.00817419	0.00659501	0.215186	0.00650499	0.00578939	0.261184	0.00788681	0.00581366	0.174913	-0.0102658	0.00709196	0.147756	0.00975886	0.00618043	0.114342	0.00684583	0.00614895	0.265569	T
rs116807401	4	135121721	C	T	0.018	0.077	0.01	2.2e-13	0.017	0.042	0.012	0.00051	0.088	0.016	7e-08	-0.016	0.018	0.38	1	0	Fetal_Only	1	NA	0.01698	-0.0284765	0.019474	0.143669	-0.0155691	0.0207109	0.452212	-0.0180195	0.0240255	0.45325	-0.0271873	0.0216473	0.209148	0.000690706	0.0214089	0.974263	-0.0800267	0.0261385	0.00220207	0.0330227	0.0222141	0.137134	0.0174352	0.022265	0.433585	T
rs11698914	20	31327144	C	G	0.233	0.032	0.003	1.2e-24	0.229	0.015	0.004	4.9e-05	0.029	0.005	2.8e-09	0.003	0.006	0.57	1	0	Fetal_Only	1	NA	0.2454	0.0214934	0.00591546	0.000279901	0.0106183	0.00630577	0.0922074	0.0178794	0.00741045	0.015838	0.0218483	0.0064843	0.00075369	0.00308852	0.00652843	0.636152	0.0251888	0.00798535	0.00160908	0.00721033	0.00699586	0.302705	0.00669951	0.00698643	0.337596	C
rs11708067	3	123065778	G	A	0.238	0.041	0.003	1.6e-42	0.246	0.001	0.004	0.674	0.056	0.005	6.3e-32	-0.029	0.005	3.8e-08	1	0	Fetal_and_Maternal_-_Opposite_Directions	1	NA	0.2362	-0.0716554	0.00588597	4.64442e-34	-0.00541613	0.0061876	0.381403	-0.0504826	0.00733146	5.82673e-12	-0.0953136	0.00638506	2.5699e-50	0.042355	0.00635397	2.6482e-11	-0.106815	0.00776987	5.96143e-43	0.0468945	0.00671751	2.9564e-12	0.00920598	0.00677162	0.173994	A
rs11711420	3	183349010	T	G	0.747	0.019	0.003	3.2e-10	0.745	0.006	0.004	0.095	0.022	0.005	2.7e-06	-0.006	0.005	0.26	1	0	Fetal_Only	1	NA	0.2681	-0.0171434	0.00564784	0.0024031	-0.0131299	0.0059515	0.0273771	-0.0067669	0.00700541	0.334073	-0.0189158	0.00613444	0.00204623	-0.00159394	0.00610022	0.793868	-0.0171199	0.00748284	0.0221468	-7.03997e-05	0.00642582	0.991259	-0.00821439	0.00643946	0.202089	G
rs11778247	8	23403378	G	A	0.835	0.014	0.003	8.2e-05	0.834	0.025	0.004	3.7e-09	0	0.006	0.95	0.026	0.006	6.2e-05	0	1	Maternal_Only	1	NA	0.1416	0.0268687	0.00714846	0.000170963	0.0197226	0.0075349	0.00885999	0.0148793	0.00892126	0.0953538	0.016562	0.00777934	0.0332594	0.0125049	0.00775358	0.106793	0.0224564	0.00945824	0.0175861	0.0107825	0.00816943	0.186886	-0.00277985	0.00818125	0.734021	G
rs1179494	2	36809496	G	C	0.676	0.01	0.003	0.00015	0.672	0.02	0.003	9.1e-10	0.002	0.004	0.68	0.017	0.005	0.00052	0	1	Unclassified	1	NA	0.3503	0.016612	0.00525583	0.00157474	0.0235513	0.00554292	2.15141e-05	-0.00423437	0.00655702	0.518428	0.00788767	0.0057229	0.168125	0.0229151	0.00569161	5.67616e-05	0.016324	0.0069882	0.0194969	0.0224194	0.00601478	0.000193627	-0.0169172	0.00603864	0.00508796	G
rs11867479	17	68090207	T	C	0.353	0.017	0.003	1.1e-10	0.36	0.008	0.003	0.012	0.018	0.004	2.2e-05	-0.002	0.005	0.75	1	0	Fetal_Only	1	NA	0.3476	-0.0188245	0.00527099	0.000355409	-0.0114512	0.00553501	0.0385619	-0.00410408	0.0065581	0.531447	-0.0166464	0.00570655	0.00353435	-0.00907524	0.00566334	0.109059	-0.015921	0.00691154	0.0212517	-0.0178521	0.00597281	0.00280084	-0.000382904	0.00601736	0.949262	C
rs11893688	2	9695282	T	C	0.661	0.022	0.003	1.3e-15	0.666	0.02	0.003	1.1e-09	0.015	0.004	0.00045	0.013	0.005	0.0063	0	1	Fetal_and_Maternal_-_Same_Direction	1	NA	0.3449	0.0253497	0.00526243	1.45965e-06	0.0203558	0.00556302	0.000253295	0.00872845	0.0065503	0.182694	0.0244994	0.0057138	1.80701e-05	0.0107931	0.00569349	0.0580037	0.0176974	0.00696677	0.0110792	0.023582	0.00602529	9.09208e-05	0.0133695	0.00601728	0.0262968	T
rs11983722	7	46298647	A	T	0.938	0.032	0.005	3.1e-09	0.931	0.019	0.006	0.0025	0.029	0.009	0.0007	0	0.009	0.99	1	0	Unclassified	1	NA	0.05923	0.0187999	0.0105502	0.0747632	0.00266355	0.01124	0.81268	0.00320551	0.013217	0.808371	0.0181408	0.0115029	0.114787	-0.00655725	0.0115452	0.570062	0.0628389	0.013965	6.81346e-06	-0.0274457	0.0121394	0.0237696	-0.0248856	0.0121419	0.0404103	T
rs1203876	20	22540915	C	A	0.046	0.038	0.006	9.4e-10	0.05	-0.005	0.007	0.475	0.055	0.01	1.3e-08	-0.04	0.011	0.00016	1	0	Fetal_and_Maternal_-_Opposite_Directions	1	NA	0.04676	-0.0470955	0.0117647	6.25836e-05	0.00849794	0.0125043	0.496761	-0.0322639	0.0143791	0.02485	-0.0603747	0.0127043	2.01463e-06	0.0389812	0.0127669	0.00226421	-0.0845415	0.0153745	3.83576e-08	0.0673723	0.0133822	4.80292e-07	0.0254197	0.0132171	0.0544524	A
rs12401656	1	43456767	G	A	0.865	0.025	0.004	3.4e-11	0.862	0.009	0.005	0.058	0.029	0.006	1.6e-06	-0.006	0.007	0.42	1	0	Fetal_Only	1	NA	0.1233	-0.0421367	0.00761272	3.12306e-08	-0.0295065	0.00806947	0.000255835	-0.0225194	0.00942599	0.0168952	-0.0374797	0.00829375	6.22187e-06	-0.016857	0.00828489	0.0418874	-0.0448751	0.0101935	1.07237e-05	-0.0305306	0.00874895	0.000483967	0.00768172	0.0087133	0.377992	A
rs12443252	15	91064690	T	C	0.548	0.006	0.003	0.017	0.55	0.018	0.003	4.8e-09	-0.007	0.004	0.073	0.023	0.005	1.7e-06	0	1	Maternal_Only	1	NA	0.4482	0.00595038	0.00504082	0.23783	0.0146298	0.00534342	0.00618495	-0.00267073	0.00623248	0.668277	-0.00449564	0.00546702	0.410897	0.015699	0.00547924	0.00416897	0.00678266	0.00666006	0.308487	0.0129862	0.00577569	0.0245518	-0.00623079	0.00573572	0.277343	T
rs12461110	19	56320663	A	G	0.358	0.006	0.003	0.028	0.364	0.021	0.003	5.3e-11	-0.005	0.004	0.26	0.022	0.005	3.4e-06	0	1	Maternal_Only	1	NA	0.3618	0.0115462	0.00521163	0.0267315	0.0180953	0.00550815	0.00101974	-0.00307659	0.00652987	0.637531	-0.000375053	0.00567384	0.947297	0.0184108	0.00566952	0.00116543	0.014294	0.00696796	0.0402327	0.00417577	0.00602773	0.488462	-0.0194176	0.00605295	0.00133743	A
rs12574749	11	32405355	C	A	0.723	0.015	0.003	1.1e-07	0.72	0.021	0.003	1.3e-09	0.004	0.005	0.37	0.022	0.005	2.4e-05	0	1	Unclassified	1	NA	0.2774	0.00203753	0.00559326	0.715648	0.00117457	0.00594465	0.843371	0.000603562	0.00692516	0.930549	-0.00033428	0.00606896	0.956075	-0.000558468	0.00608864	0.926918	-0.00836003	0.0074081	0.259113	0.00826987	0.0064249	0.198042	0.00417462	0.00638489	0.513224	C
rs12909648	15	86224570	G	A	0.524	0.012	0.003	1.7e-06	0.523	0.026	0.003	2.6e-18	-0.003	0.004	0.51	0.027	0.005	3.4e-09	0	1	Maternal_Only	1	NA	0.4874	0.00211165	0.00502247	0.674165	0.00847409	0.00529664	0.109627	-0.0048924	0.00623453	0.432619	-0.0019951	0.00543258	0.713435	0.0093326	0.00542737	0.0855193	0.00724382	0.00658408	0.271248	0.00673062	0.00569006	0.236863	-0.000184641	0.00576518	0.974451	G
rs13231367	7	127509070	G	A	0.714	0.017	0.003	4.4e-09	0.705	0.02	0.003	2e-09	0.009	0.005	0.047	0.018	0.005	0.00048	0	1	Fetal_and_Maternal_-_Same_Direction	1	NA	0.2817	0.0248683	0.00555848	7.69172e-06	0.00534068	0.00590657	0.365896	0.014276	0.00690126	0.0385884	0.0260964	0.00600808	1.40381e-05	-0.0167713	0.00605184	0.00558521	0.0130667	0.00728896	0.0730289	-0.0296634	0.0063684	3.19989e-06	0.00485113	0.00632592	0.443164	G
rs1323438	9	119115531	C	T	0.718	0.019	0.003	5.6e-11	0.717	0.007	0.003	0.038	0.02	0.005	1.3e-05	-0.001	0.005	0.79	1	0	Fetal_Only	1	NA	0.2995	-0.0200254	0.00543273	0.000227929	-0.0187112	0.00578731	0.001225	-0.00322563	0.00678815	0.634657	-0.014201	0.00591541	0.0163669	-0.0124875	0.00595435	0.035979	-0.0119581	0.00724026	0.0986178	-0.0208656	0.00630977	0.00094392	-0.0026556	0.00630606	0.673669	T
rs13257363	8	142252580	G	A	0.591	0.018	0.003	2e-11	0.59	0.012	0.003	0.00026	0.017	0.004	5.8e-05	0.002	0.005	0.63	1	0	Unclassified	1	NA	0.4139	0.0318539	0.00508271	3.70051e-10	0.0221036	0.00538105	4.00189e-05	0.00701536	0.00629892	0.265397	0.0278196	0.00552478	4.77882e-07	0.00662313	0.00552529	0.230651	0.0398573	0.00679523	4.49699e-09	0.00310364	0.00584515	0.595436	-0.0212893	0.00583142	0.000261609	G
rs13266210	8	41533514	A	G	0.786	0.027	0.003	1.5e-17	0.784	0.011	0.004	0.0032	0.03	0.005	3.1e-09	-0.005	0.006	0.36	1	0	Fetal_Only	1	NA	0.196	-0.030148	0.00632116	1.85188e-06	0.00138757	0.00665598	0.834863	-0.0279466	0.00781154	0.000347132	-0.0435799	0.00687405	2.31393e-10	0.0241932	0.00684748	0.000410873	-0.0325494	0.00845481	0.000118309	0.0169409	0.00725888	0.0196077	-0.0148064	0.0072768	0.0418807	G
rs13271368	8	126506140	C	T	0.761	0.02	0.003	2.3e-11	0.761	0.011	0.004	0.0047	0.021	0.005	2.5e-05	0.002	0.006	0.73	1	0	Unclassified	1	NA	0.2534	0.000926564	0.0057484	0.871947	0.00155452	0.00608001	0.798201	0.00334079	0.00712617	0.63921	-0.00458406	0.00622414	0.461431	0.000768494	0.00622054	0.901679	0.0113532	0.00760634	0.135545	-0.000848149	0.00661809	0.898026	-0.0106679	0.00658151	0.105047	C
rs134594	22	29468456	C	T	0.351	0.017	0.003	5.8e-10	0.352	-0.002	0.003	0.573	0.022	0.004	6e-07	-0.009	0.005	0.053	1	0	Fetal_Only	1	NA	0.3654	-0.0254023	0.00520579	1.06526e-06	-0.0101337	0.00549065	0.0649511	-0.0128722	0.00647945	0.0469706	-0.0289506	0.0056463	2.94561e-07	0.00411692	0.00562933	0.464578	-0.0376407	0.00688433	4.57671e-08	-0.00290916	0.00596473	0.625744	-0.0023039	0.00602605	0.702222	T
rs138715366	7	44246271	C	T	0.991	0.24	0.015	4e-61	0.991	0.124	0.017	2.5e-13	0.235	0.022	1.4e-25	0.001	0.026	0.96	1	1	Fetal_Only	NA	NA	NA	NA	NA	NA	NA	NA	NA	NA	NA	NA	NA	NA	NA	NA	NA	NA	NA	NA	NA	NA	NA	NA	NA	NA	NA	C
rs1411424	9	113892963	A	G	0.523	0.02	0.003	1.5e-14	0.523	0.023	0.003	2.9e-14	0.012	0.004	0.0039	0.016	0.005	0.00061	0	1	Fetal_and_Maternal_-_Same_Direction	1	NA	0.4637	0.0115703	0.00503014	0.0214403	0.0158135	0.00531008	0.00290235	0.00875388	0.00624766	0.161178	0.00467162	0.00544946	0.391302	0.00983352	0.00543333	0.0703226	8.16972e-05	0.00662992	0.990168	0.0100476	0.00573071	0.0795574	0.0128865	0.00573472	0.0246363	A
rs1415701	6	130345835	G	A	0.736	0.018	0.003	1.4e-09	0.729	0.022	0.003	6.4e-10	0.007	0.005	0.14	0.019	0.005	0.00042	0	1	Unclassified	1	NA	0.2731	0.019185	0.00564467	0.000677237	0.0234984	0.00595062	7.8602e-05	-0.0117191	0.00703883	0.0959356	0.0102557	0.00613783	0.0947469	0.0143695	0.00612031	0.018885	0.0263568	0.00750007	0.000441329	-0.00763269	0.00647434	0.238436	-0.0351337	0.00647758	5.84989e-08	G
rs147110934	19	55993436	G	T	0.975	0.052	0.009	1.6e-09	0.976	0.028	0.01	0.0057	0.055	0.014	6.5e-05	0.001	0.015	0.97	1	0	Unclassified	1	NA	0.0189	0.0871951	0.0180843	1.42734e-06	0.0615036	0.0188414	0.00109802	0.0126731	0.0231453	0.584007	0.0753426	0.0195622	0.000117523	0.0159942	0.019194	0.404684	0.0815033	0.0238608	0.000636338	0.00485552	0.0201693	0.809758	-0.0114799	0.020735	0.57982	G
rs147957154	19	43431040	T	C	0.132	0.023	0.004	2.8e-09	0.137	0	0.004	0.947	0.026	0.006	2.4e-05	-0.012	0.007	0.073	1	0	Fetal_Only	NA	NA	NA	NA	NA	NA	NA	NA	NA	NA	NA	NA	NA	NA	NA	NA	NA	NA	NA	NA	NA	NA	NA	NA	NA	NA	NA	C
rs1480470	12	66412130	G	A	0.631	0.024	0.003	1.4e-19	0.63	0.007	0.003	0.022	0.028	0.004	1.1e-10	-0.007	0.005	0.15	1	0	Fetal_Only	1	NA	0.3708	-0.0231116	0.0051924	8.55879e-06	-0.012118	0.00546604	0.0266291	-0.00994238	0.0064187	0.121396	-0.0235831	0.00565288	3.02441e-05	-0.00308802	0.00561022	0.582028	-0.0174006	0.00688619	0.0115102	-0.0186552	0.00591307	0.00160617	-0.00441558	0.00592439	0.45608	A
rs1482852	3	156798294	A	G	0.599	0.05	0.003	1.6e-82	0.599	0.023	0.003	2.3e-13	0.054	0.004	7.6e-39	-0.003	0.005	0.47	1	1	Fetal_Only	1	NA	0.4054	-0.0806901	0.00509045	1.7408e-56	-0.0324583	0.00538854	1.7158e-09	-0.0378108	0.00635425	2.69417e-09	-0.0843515	0.00553351	2.16691e-52	0.0107888	0.00552002	0.0506484	-0.0981513	0.00670437	1.82533e-48	0.0180947	0.00582077	0.00188013	0.0116997	0.00583866	0.0450916	G
rs1533688	12	102772745	C	T	0.769	0.005	0.003	0.09	0.774	0.022	0.004	3.4e-09	-0.004	0.005	0.44	0.025	0.006	1.6e-05	0	1	Maternal_Only	1	NA	0.2192	0.0117269	0.00609359	0.0543007	0.00984541	0.00647007	0.128093	0.00254319	0.00758975	0.737565	0.00427643	0.00662566	0.518647	0.0018915	0.00664514	0.775917	0.0157365	0.00809674	0.0519523	-0.0188313	0.00696192	0.00683418	-0.0204639	0.00707828	0.00384025	C
rs1547669	6	33775641	G	A	0.497	0.018	0.003	6.2e-12	0.499	0.007	0.003	0.023	0.018	0.004	9.3e-06	-0.002	0.005	0.64	1	0	Fetal_Only	1	NA	0.4963	-0.0217276	0.00500746	1.43311e-05	-0.007297	0.00530144	0.168697	-0.00617588	0.00622125	0.320858	-0.025713	0.00542047	2.10236e-06	0.00530348	0.0054263	0.328391	-0.0266499	0.00658309	5.16568e-05	0.00659232	0.00573348	0.250233	-0.00116923	0.00572129	0.838068	A
rs17033114	12	103123339	T	C	0.94	0.016	0.006	0.0077	0.934	0.054	0.007	1.1e-15	-0.008	0.009	0.37	0.053	0.01	6.2e-08	0	1	Maternal_Only	1	NA	0.07086	0.0245165	0.00971419	0.0116124	0.0333189	0.0103451	0.00127922	0.00627586	0.0121963	0.606856	0.00839106	0.0105807	0.427751	0.0355082	0.0106586	0.00086447	0.0194772	0.0130456	0.135441	0.0423243	0.011318	0.000184487	0.000991197	0.0113552	0.930441	T
rs17034876	2	46484310	T	C	0.7	0.042	0.003	3.1e-47	0.696	0.03	0.003	1.4e-18	0.039	0.005	5.5e-17	0.011	0.005	0.03	1	1	Fetal_and_Maternal_-_Same_Direction	NA	NA	NA	NA	NA	NA	NA	NA	NA	NA	NA	NA	NA	NA	NA	NA	NA	NA	NA	NA	NA	NA	NA	NA	NA	NA	NA	T
rs1724889	7	2741021	G	A	0.735	0.016	0.003	1.5e-07	0.74	0.023	0.004	2.9e-10	0.006	0.005	0.18	0.017	0.006	0.002	0	1	Unclassified	1	NA	0.249	0.0105855	0.00590217	0.0728982	0.0187909	0.00623842	0.00259532	0.0185653	0.00734197	0.0114538	0.00859523	0.00648128	0.18479	0.0186024	0.00648178	0.00410662	0.00151048	0.00795082	0.849327	0.0173841	0.00691699	0.011965	0.0312976	0.00690197	5.78146e-06	G
rs17367504	1	11862778	G	A	0.161	0.012	0.003	0.00083	0.167	0.03	0.004	3.2e-13	-0.005	0.006	0.4	0.032	0.006	2.5e-07	0	1	Maternal_Only	1	NA	0.159	0.0119161	0.00678709	0.0791439	0.00923505	0.00721863	0.200784	-0.009421	0.0084803	0.266606	0.00902223	0.00736563	0.220613	0.0058862	0.00742036	0.427635	0.0208726	0.00892656	0.0193765	0.00845166	0.00784218	0.281163	-0.00823215	0.00781336	0.29207	G
rs1801253	10	115805056	C	G	0.727	0.031	0.003	1.4e-25	0.734	0.021	0.003	5.3e-10	0.026	0.005	2.2e-08	0.01	0.005	0.051	0	1	Unclassified	1	NA	0.2612	0.0545132	0.00567025	7.21401e-22	0.0167993	0.00602726	0.00531797	0.0296057	0.00711187	3.14897e-05	0.0552161	0.00614937	2.78928e-19	-0.011031	0.00617769	0.0741645	0.0424415	0.00749139	1.47251e-08	-0.0112395	0.00644478	0.0811681	0.0193644	0.00659253	0.00331164	C
rs180438	12	47187260	G	A	0.192	0.011	0.003	0.00075	0.195	0.036	0.004	8.9e-21	-0.007	0.005	0.16	0.039	0.006	4.1e-11	0	1	Maternal_Only	1	NA	0.1831	0.0151736	0.00646823	0.0189856	0.0535565	0.00685189	5.52659e-15	-0.0053118	0.00805709	0.509726	-0.00707836	0.00697857	0.310443	0.0596004	0.0070002	1.70908e-17	-0.0139022	0.00851953	0.102724	0.0700574	0.00745855	5.99488e-21	0.00478785	0.00740443	0.51788	G
rs181451002	20	32466219	G	A	0.979	0.02	0.009	0.026	0.979	0.063	0.011	3e-09	-0.006	0.014	0.65	0.059	0.016	0.00031	0	1	Maternal_Only	1	rs56053206	0.01322	-0.0478442	0.0216173	0.0268849	-0.0318741	0.0230781	0.167242	-0.0237338	0.0272734	0.384186	-0.0400474	0.0231249	0.083316	-0.0165124	0.0235825	0.483807	-0.0287147	0.0289691	0.321582	-0.0117918	0.025641	0.645602	-0.00810528	0.02528	0.7485	G
rs1818782	5	39424628	C	A	0.637	0.016	0.003	4.2e-09	0.649	0.006	0.003	0.054	0.015	0.004	0.00041	-0.001	0.005	0.91	1	0	Unclassified	1	NA	0.3223	-0.00420302	0.00537119	0.433916	-0.00104918	0.00568004	0.853454	-0.00271114	0.00666999	0.6844	-0.00760275	0.00582166	0.191576	0.00366251	0.00582944	0.529824	-0.0109703	0.00709522	0.12207	-0.000464403	0.00616051	0.93991	0.00702626	0.00614405	0.252798	A
rs186606513	2	97482001	G	A	0.978	0.061	0.01	2.7e-09	0.98	0.06	0.013	4.8e-06	0.047	0.016	0.004	0.03	0.02	0.13	1	0	Unclassified	1	rs55908912	0.02092	0.0330785	0.0174541	0.0580746	0.0323007	0.0185988	0.0824445	0.0429762	0.0219443	0.0501866	0.0311778	0.0189617	0.100129	0.0151116	0.0191352	0.42969	0.014382	0.0234644	0.539924	0.0189666	0.0204092	0.352727	0.0642721	0.0202345	0.001492	G
rs1981627	5	133838180	G	A	0.585	0.017	0.003	8.4e-11	0.581	0.025	0.003	2.6e-16	0.007	0.004	0.073	0.02	0.005	1.7e-05	1	0	Unclassified	1	NA	0.3813	0.0237035	0.00516051	4.37186e-06	0.0214891	0.00546521	8.43396e-05	0.000517407	0.00646096	0.936172	0.0186594	0.00559037	0.000844942	0.013182	0.00560299	0.0186418	0.0233238	0.00679693	0.000600524	0.0057765	0.00590927	0.328309	-0.00239966	0.0059442	0.686436	G
rs2045457	16	20046115	G	A	0.311	0.016	0.003	6.3e-09	0.307	0.013	0.003	9.6e-05	0.012	0.004	0.0057	0.008	0.005	0.098	1	0	Unclassified	1	NA	0.3355	0.0234483	0.00528367	9.09898e-06	0.0131834	0.00561264	0.0188331	0.0193474	0.00656707	0.00321952	0.0162762	0.0057215	0.00444586	0.00778802	0.00576149	0.176464	0.0162531	0.00699181	0.0200963	0.0121064	0.00605867	0.0456986	0.00639401	0.00606722	0.29195	G
rs2131354	4	145599908	A	G	0.527	0.026	0.003	3.5e-24	0.527	0.026	0.003	2.8e-16	0.016	0.004	0.00019	0.019	0.005	7.5e-05	0	1	Fetal_and_Maternal_-_Same_Direction	1	NA	0.4621	0.0273981	0.00503827	5.40692e-08	0.0250895	0.00531612	2.36947e-06	0.0118908	0.00627208	0.0579892	0.0207396	0.00546743	0.000148777	0.018356	0.00545766	0.000770422	0.0188832	0.00668412	0.00472819	0.0210133	0.00576332	0.000266504	-0.00447757	0.00581283	0.44113	A
rs2168101	11	8255408	C	A	0.689	0.007	0.003	0.011	0.691	0.033	0.003	2.9e-21	-0.015	0.005	0.001	0.039	0.005	5.9e-14	0	1	Fetal_and_Maternal_-_Opposite_Directions	NA	NA	NA	NA	NA	NA	NA	NA	NA	NA	NA	NA	NA	NA	NA	NA	NA	NA	NA	NA	NA	NA	NA	NA	NA	NA	NA	C
rs2168443	3	46947087	T	A	0.379	0.017	0.003	3.9e-10	0.38	0.016	0.003	9.1e-07	0.01	0.004	0.015	0.011	0.005	0.019	1	0	Fetal_and_Maternal_-_Same_Direction	1	NA	0.3546	0.00970712	0.00520668	0.0622758	0.00978248	0.00553021	0.0769127	0.00282447	0.00649001	0.663417	0.00528324	0.00564072	0.348954	0.00616271	0.00568596	0.278437	0.000734129	0.00681438	0.914208	0.00378743	0.00599304	0.527407	0.00822805	0.00596337	0.167663	T
rs2174633	4	17917781	A	C	0.27	0.035	0.003	7.1e-33	0.268	0.024	0.003	3.8e-12	0.031	0.005	3.6e-11	0.011	0.005	0.039	0	1	Fetal_and_Maternal_-_Same_Direction	1	NA	0.2643	0.0384118	0.00568129	1.38044e-11	0.0147899	0.00600094	0.0137197	0.0224688	0.00708509	0.00151872	0.0344349	0.00617254	2.43112e-08	0.00085368	0.00616791	0.889919	0.0534782	0.00748623	9.17801e-13	-0.00726027	0.00648494	0.262906	-0.0067432	0.00654869	0.303153	A
rs2189234	4	106075498	G	T	0.618	0.015	0.003	1.2e-08	0.616	0.026	0.003	2.9e-16	0.001	0.004	0.91	0.026	0.005	7.3e-08	0	1	Maternal_Only	1	NA	0.3633	0.0106572	0.00518935	0.0400123	0.00277605	0.00547345	0.612026	0.00786	0.00647215	0.224589	0.0129515	0.00564742	0.0218307	-0.00315934	0.00562438	0.574307	0.0238845	0.00688687	0.000524417	-0.0053174	0.00595546	0.371934	0.00279914	0.00597021	0.639178	G
rs220193	21	43581308	A	G	0.225	0.021	0.003	4.1e-11	0.213	0.007	0.004	0.076	0.018	0.005	0.00029	-0.001	0.006	0.88	1	0	Unclassified	1	NA	0.2415	-0.0201335	0.00588347	0.000621909	-0.0030097	0.00621061	0.627957	-0.0221836	0.00726452	0.0022618	-0.0300781	0.00639034	2.5207e-06	0.0157756	0.00638089	0.0134263	-0.0286853	0.00776823	0.000222092	0.0221264	0.00670596	0.00096897	-0.0138625	0.00665509	0.0372561	G
rs222857	17	7164563	T	C	0.575	0.026	0.003	1.1e-24	0.568	0.018	0.003	2.2e-09	0.026	0.004	5.8e-10	0.004	0.005	0.38	1	0	Fetal_Only	1	NA	0.4538	0.0424512	0.0050307	3.27835e-17	0.0226486	0.00531012	2.00054e-05	0.0167208	0.00626008	0.00756502	0.041736	0.0054642	2.2307e-14	0.00129981	0.00543562	0.811007	0.0345727	0.00666973	2.18301e-07	0.0118327	0.00574882	0.0395667	-0.00105221	0.00577337	0.855385	T
rs2229742	21	16339172	G	C	0.881	0.027	0.004	7.4e-11	0.892	0.016	0.005	0.0016	0.028	0.006	1.3e-05	0.002	0.007	0.81	1	0	Unclassified	1	NA	0.09729	0.0270621	0.00853938	0.00152984	0.00405914	0.0089404	0.649815	0.012081	0.0106499	0.256645	0.0421158	0.00929611	5.8941e-06	-0.0155134	0.00920785	0.0920314	0.0301605	0.0114212	0.00827423	-0.0182046	0.00980224	0.0632885	0.0114829	0.00979606	0.241123	G
rs2237467	7	50733316	A	G	0.221	0.018	0.003	5.3e-09	0.221	0.015	0.004	6e-05	0.011	0.005	0.022	0.012	0.006	0.029	1	0	Fetal_and_Maternal_-_Same_Direction	1	NA	0.2323	0.0106262	0.00593404	0.0733417	0.00767808	0.00631534	0.224073	-0.00150151	0.00735111	0.838154	0.00988916	0.00642187	0.123584	4.83358e-05	0.00647411	0.994043	0.00480692	0.00777213	0.53626	-0.00821392	0.00684316	0.230022	-0.0175129	0.00669929	0.00894706	A
rs2274224	10	96039597	C	G	0.434	0.021	0.003	9.8e-17	0.433	0.018	0.003	1e-08	0.019	0.004	6.5e-06	0.008	0.005	0.1	1	0	Unclassified	1	NA	0.4063	0.0252451	0.00509534	7.26724e-07	0.025195	0.00541293	3.25291e-06	0.00327752	0.0063205	0.604075	0.0207968	0.00552849	0.000168853	0.0175398	0.00554804	0.00157048	0.0314097	0.00677076	3.50673e-06	0.0210209	0.00585327	0.000329231	-0.0130552	0.00579107	0.0241754	C
rs2280235	2	191843830	G	A	0.259	0.018	0.003	6.9e-10	0.265	0.013	0.003	0.0003	0.014	0.005	0.0022	0.005	0.005	0.32	1	0	Unclassified	1	NA	0.2382	0.0236539	0.00588759	5.8862e-05	0.0118352	0.00624379	0.0580285	0.0159339	0.0073166	0.0294286	0.0299957	0.00638001	2.587e-06	-0.00397045	0.00641762	0.536129	0.0407993	0.00775595	1.44149e-07	-0.0113369	0.00677585	0.0943041	0.00931894	0.00675086	0.167465	G
rs2282978	7	92264410	C	T	0.326	0.018	0.003	1.7e-11	0.326	0.007	0.003	0.033	0.021	0.004	1.6e-06	-0.003	0.005	0.55	1	0	Fetal_Only	1	NA	0.3278	-0.0271323	0.00530982	3.23318e-07	-0.0260812	0.00561029	3.34543e-06	-0.0158102	0.00660743	0.0167253	-0.0201198	0.0057928	0.000514497	-0.0185902	0.00578275	0.00130607	-0.013624	0.00707722	0.0542273	-0.0356586	0.006075	4.38364e-09	-0.00434178	0.00613225	0.478933	T
rs2306547	12	26877885	C	T	0.534	0.019	0.003	4.4e-13	0.531	0.016	0.003	1.5e-07	0.016	0.004	0.00015	0.007	0.005	0.15	1	0	Unclassified	1	NA	0.4694	0.0216693	0.00501812	1.57524e-05	0.00987105	0.00530079	0.0625821	0.00102295	0.00626678	0.870335	0.0254439	0.00544467	2.97078e-06	-0.00436379	0.00543517	0.422046	0.0289311	0.00661566	1.22644e-05	-0.00925547	0.00572572	0.105996	-0.0216879	0.00577156	0.000171596	C
rs2306700	3	142123841	T	C	0.136	0.023	0.004	1.8e-09	0.141	0.015	0.004	0.00058	0.022	0.006	0.00034	0.006	0.007	0.4	1	0	Unclassified	1	NA	0.1368	0.0216968	0.00725416	0.00278217	0.0183499	0.00768685	0.0169812	0.0119274	0.00900784	0.185471	0.0167771	0.0078454	0.0324825	0.00991444	0.0078523	0.206731	0.0414826	0.0095559	1.41995e-05	-0.00287612	0.00827468	0.728156	-0.0228675	0.00825454	0.00560202	T
rs234864	11	2857297	A	G	0.547	0.016	0.003	1.7e-09	0.556	0.004	0.003	0.16	0.017	0.004	4.9e-05	-0.002	0.005	0.63	1	0	Fetal_Only	1	NA	0.4652	-0.0208988	0.00505157	3.52163e-05	-0.00924707	0.00534052	0.0833691	-0.0117372	0.00630573	0.0627009	-0.0264948	0.00550964	1.5213e-06	0.00673667	0.00552091	0.222389	-0.0437366	0.00672297	7.79098e-11	0.0146485	0.00585717	0.0123885	0.0117421	0.00583642	0.0442386	G
rs2418135	9	113901309	A	G	0.522	0.02	0.003	1.5e-14	0.519	0.023	0.003	6.8e-14	0.012	0.004	0.0029	0.015	0.005	0.00091	1	0	Fetal_and_Maternal_-_Same_Direction	1	NA	0.4661	0.0113114	0.00503095	0.0245566	0.0156023	0.00531439	0.00332746	0.00977756	0.0062475	0.117582	0.0043374	0.00545107	0.426211	0.00984981	0.00543778	0.0700882	-0.00202846	0.00663661	0.759874	0.00981466	0.00574155	0.0873794	0.0148485	0.00573648	0.00964316	A
rs2428362	17	7180274	T	C	0.576	0.025	0.003	1.8e-22	0.571	0.021	0.003	5.1e-11	0.023	0.004	7.2e-08	0.008	0.005	0.11	0	1	Unclassified	1	NA	0.4486	0.0442196	0.00505157	2.11236e-18	0.0273574	0.00532765	2.83037e-07	0.0173322	0.00626869	0.00569659	0.0415586	0.00548959	3.76161e-14	0.006377	0.00545352	0.242272	0.0332158	0.00673058	8.03053e-07	0.0133515	0.00578044	0.0209035	-0.00314796	0.00579214	0.586796	T
rs2551347	2	23912401	T	C	0.749	0.024	0.003	1.9e-16	0.746	0.008	0.004	0.032	0.029	0.005	2.2e-09	-0.006	0.005	0.24	1	0	Fetal_Only	1	NA	0.2324	-0.0132393	0.00595358	0.0261682	-0.0135222	0.00627716	0.0312292	-0.0111364	0.00733565	0.128991	-0.0148866	0.00642304	0.0204686	-0.00593263	0.00642093	0.355514	-0.0198686	0.00776847	0.0105416	-0.00565355	0.00673495	0.401228	0.00358168	0.00673785	0.595022	C
rs255773	19	54723546	C	T	0.536	0.018	0.003	1.3e-11	0.534	0.012	0.003	0.00028	0.018	0.004	2.5e-05	0.004	0.005	0.44	1	0	Unclassified	1	rs255774	0.4791	0.0170926	0.00511345	0.000830233	0.0108159	0.00541139	0.0456421	-0.00112725	0.00635646	0.859243	0.0225981	0.00558632	5.23201e-05	-0.00134643	0.00560888	0.81029	0.0610762	0.00686883	6.15535e-19	-0.0277249	0.0059991	3.81638e-06	-0.0275621	0.00599188	4.23434e-06	C
rs2647873	12	103081192	A	G	0.52	0.018	0.003	2.9e-12	0.519	0.022	0.003	1.2e-12	0.009	0.004	0.033	0.017	0.005	0.00033	1	1	Fetal_and_Maternal_-_Same_Direction	1	NA	0.4798	0.0142369	0.00501956	0.0045654	0.00569324	0.00531276	0.283897	0.00569082	0.00625217	0.362714	0.0185041	0.00545748	0.000697754	-0.00576806	0.0054675	0.291441	0.0229474	0.00658806	0.000495771	-0.0172054	0.00575268	0.00278294	-0.000829727	0.00576563	0.885573	A
rs2779165	19	4915447	G	C	0.184	0.022	0.003	7.6e-11	0.189	0.017	0.004	2.5e-05	0.018	0.005	0.001	0.007	0.006	0.24	1	0	Unclassified	1	NA	0.1926	0.00594217	0.0063612	0.350242	0.00112193	0.00672583	0.867521	0.00448059	0.0079464	0.572858	0.00438471	0.00691231	0.525865	-0.00385954	0.00690514	0.576206	0.00450525	0.00849711	0.595968	0.0094833	0.00739764	0.199869	-0.00236799	0.00733239	0.746735	G
rs28365970	5	67585723	C	A	0.741	0.02	0.003	1.7e-11	0.74	0.016	0.004	5.7e-06	0.015	0.005	0.0017	0.01	0.005	0.078	1	0	Unclassified	1	NA	0.2611	0.0153932	0.0056766	0.00669565	0.00522352	0.00600828	0.384639	0.0119466	0.00709474	0.092215	0.0110546	0.00619549	0.0743797	-0.00139451	0.00619847	0.821998	0.00590218	0.00761105	0.438061	-0.00225626	0.00658336	0.731809	0.0067433	0.00657976	0.305435	C
rs28457693	9	98217348	G	A	0.109	0.044	0.004	9.9e-26	0.106	0.03	0.005	3.7e-09	0.04	0.007	1.7e-09	0.009	0.008	0.22	1	1	Fetal_Only	1	NA	0.1296	0.0553656	0.00745444	1.12216e-13	0.0287019	0.00791111	0.000285802	0.0282911	0.00928589	0.00231531	0.0558221	0.00812543	6.46755e-12	-0.000206809	0.00814012	0.979731	0.0558194	0.00987959	1.61059e-08	-0.013783	0.00858429	0.108365	-0.00739466	0.00854328	0.386738	G
rs28505901	9	139241030	A	G	0.249	0.024	0.003	2.5e-15	0.245	0.017	0.004	4.4e-06	0.024	0.005	4.2e-07	0.001	0.006	0.84	1	0	Fetal_Only	1	NA	0.2586	0.0457838	0.00573078	1.38075e-15	0.0111214	0.0060897	0.0678156	0.0297366	0.00709498	2.78028e-05	0.0569013	0.00623477	7.2508e-20	-0.0263848	0.00625353	2.45482e-05	0.0635639	0.00766756	1.15196e-16	-0.052358	0.00661333	2.46659e-15	-0.00629492	0.00658242	0.338912	A
rs28544888	16	55741204	C	T	0.911	0.026	0.005	1.6e-08	0.913	0.015	0.006	0.0067	0.027	0.007	0.00025	0.002	0.008	0.82	1	0	Unclassified	1	NA	0.09645	0.012447	0.00845537	0.141004	0.0231265	0.00897085	0.00994079	-0.00677609	0.0104935	0.518449	0.00459056	0.00919244	0.61751	0.0258251	0.00922293	0.00511003	0.00635086	0.0112254	0.571562	0.0489506	0.0097713	5.46604e-07	-0.0107439	0.00961307	0.263726	C
rs2889874	20	33715777	G	T	0.452	0.016	0.003	9.4e-10	0.454	0.013	0.003	2.4e-05	0.014	0.004	0.0009	0.007	0.005	0.16	1	0	Unclassified	1	NA	0.4555	0.0132068	0.00506298	0.00909589	0.0155535	0.00536477	0.0037426	0.00462346	0.00628834	0.462195	0.00413468	0.00552409	0.454172	0.0129577	0.00554038	0.0193498	-0.00915609	0.00678467	0.177173	0.0245513	0.00589598	3.12981e-05	-0.00188865	0.0058637	0.747384	G
rs2908279	7	44174857	T	G	0.495	0.011	0.003	2.2e-05	0.495	0.016	0.003	3.6e-07	0.007	0.004	0.11	0.01	0.005	0.04	0	1	Unclassified	1	NA	0.4955	0.0227493	0.00501268	5.67931e-06	0.0177306	0.00530352	0.00082879	0.00599564	0.00621476	0.33468	0.0108354	0.0054423	0.0464893	0.00946791	0.00545859	0.0828343	0.00624471	0.00665717	0.348225	-0.00113998	0.00574011	0.842577	0.00736765	0.00575724	0.200648	T
rs2928148	15	41401550	A	G	0.526	0.006	0.003	0.018	0.523	0.018	0.003	2.6e-09	-0.004	0.004	0.32	0.02	0.005	1.6e-05	0	1	Maternal_Only	1	NA	0.4389	0.0166403	0.00504774	0.000979157	0.00865354	0.00534831	0.105669	0.0129726	0.00628645	0.0390638	0.017575	0.00547632	0.00133126	0.00138584	0.00548057	0.800374	0.0373733	0.00667063	2.1183e-08	-0.00939721	0.00577719	0.103825	0.0069986	0.00576997	0.225159	A
rs2934844	6	166142456	T	A	0.672	0.021	0.003	1.8e-13	0.671	0.01	0.003	0.0028	0.018	0.004	4.3e-05	0	0.005	0.97	1	0	Unclassified	1	NA	0.2994	0.0191388	0.00550507	0.000508184	0.00658536	0.00579572	0.255858	0.0129704	0.00687209	0.0591126	0.0216675	0.00601318	0.000314371	-0.00876762	0.00598086	0.142667	0.011759	0.00742022	0.113032	-0.0109485	0.00637496	0.0859049	0.00281879	0.0064138	0.660309	A
rs2946179	5	157886627	C	T	0.734	0.02	0.003	1.1e-11	0.735	0.046	0.004	1.8e-37	-0.004	0.005	0.45	0.045	0.005	3.7e-17	1	1	Maternal_Only	1	NA	0.2596	0.0169935	0.00572555	0.00299841	0.0195549	0.00605243	0.00123456	0.0168441	0.00713747	0.0182819	0.011213	0.00618958	0.0700519	0.0118921	0.00618424	0.0544885	0.0197286	0.007556	0.00903008	0.0014138	0.00652357	0.828426	0.0224346	0.00663583	0.000723057	C
rs2967676	19	8789666	A	C	0.845	0.021	0.004	1.1e-08	0.842	0.044	0.004	2.2e-25	-0.003	0.006	0.58	0.048	0.006	4.4e-14	0	1	Maternal_Only	1	NA	0.1565	0.0192882	0.00686387	0.00495389	0.0419155	0.00728524	8.78463e-09	0.00818528	0.00856039	0.338986	-0.00631641	0.00745548	0.396877	0.0447852	0.00746797	2.01933e-09	-0.0318603	0.00919607	0.000531418	0.0577679	0.00794229	3.53825e-13	0.0250327	0.00794687	0.00163333	A
rs2971669	7	44231778	T	C	0.214	0.011	0.003	0.00042	0.219	0.028	0.004	8.2e-14	-0.003	0.005	0.59	0.028	0.006	4.9e-07	0	1	Maternal_Only	1	NA	0.1946	0.0232313	0.00631104	0.000232452	0.0394575	0.00669109	3.72088e-09	-0.000762617	0.00783363	0.922448	0.00641296	0.00685223	0.349331	0.0400601	0.0068652	5.39298e-09	0.0159917	0.00843525	0.0579879	0.0398531	0.00725224	3.91364e-08	-0.00843767	0.00728154	0.246552	T
rs304001	19	56423668	G	A	0.395	0.009	0.003	0.00085	0.394	0.022	0.003	2.6e-12	-0.003	0.004	0.54	0.023	0.005	1.9e-06	0	1	Maternal_Only	1	NA	0.4116	0.00615611	0.00507951	0.225535	0.0144157	0.00538926	0.00747742	0.000247822	0.00631474	0.968695	-0.00248884	0.00552861	0.652586	0.0167482	0.00553974	0.00250126	-0.00942089	0.00677961	0.164657	0.0331357	0.00585107	1.49128e-08	0.0163593	0.00580549	0.00483513	G
rs3184504	12	111884608	C	T	0.521	0.023	0.003	2.6e-19	0.518	0.037	0.003	1.4e-33	0.005	0.004	0.22	0.034	0.005	1.8e-13	1	1	Maternal_Only	1	NA	0.4578	0.0283782	0.00503324	1.72563e-08	0.0394719	0.00529877	9.51132e-14	0.00258455	0.00621159	0.67735	0.0171255	0.00544922	0.00167441	0.0328255	0.00542083	1.40684e-09	0.0304988	0.00665787	4.63806e-06	0.0277585	0.00572812	1.26228e-06	-0.00518034	0.00570565	0.363918	C
rs339969	15	60883281	A	C	0.619	0.017	0.003	2.2e-10	0.614	0.015	0.003	2.4e-06	0.011	0.004	0.012	0.01	0.005	0.036	1	0	Fetal_and_Maternal_-_Same_Direction	1	NA	0.3622	0.0199449	0.00519715	0.000124321	0.0115956	0.00549469	0.034834	0.00109048	0.00651402	0.867052	0.0186175	0.00563179	0.000947568	-0.00363862	0.00563999	0.518834	0.0278845	0.00683514	4.51627e-05	-0.0139373	0.0059449	0.0190597	-0.0172847	0.00597157	0.00379879	A
rs34036147	8	38366249	T	C	0.688	0.018	0.003	8.4e-11	0.692	0.008	0.003	0.016	0.019	0.004	1.6e-05	-0.002	0.005	0.67	1	0	Fetal_Only	1	NA	0.3252	-0.015055	0.00539361	0.00525163	-0.0127461	0.00571863	0.0258263	-0.00138468	0.00669651	0.836186	-0.0100615	0.00588424	0.0872869	-0.00191568	0.00589814	0.745338	-0.0172443	0.00725549	0.0174695	0.0149817	0.00626626	0.0168117	0.0172361	0.00626034	0.00590284	C
rs34217484	13	48854550	A	T	0.264	0.019	0.003	6.8e-11	0.264	0.018	0.004	2.3e-07	0.012	0.005	0.011	0.013	0.005	0.013	1	0	Fetal_and_Maternal_-_Same_Direction	1	NA	0.2917	0.0165026	0.00553997	0.00289463	0.00986688	0.00587862	0.0932675	0.00875917	0.00687293	0.202513	0.016565	0.00602041	0.00593418	0.00172732	0.00605704	0.775511	0.0218161	0.00731013	0.00284259	0.00416262	0.00641562	0.516452	-0.00261522	0.00632842	0.679424	A
rs34471628	5	172196752	A	G	0.962	0.018	0.007	0.0094	0.962	0.059	0.008	3.7e-13	-0.014	0.011	0.18	0.067	0.012	5.2e-08	0	1	Maternal_Only	1	NA	0.03754	0.0276681	0.0132757	0.0371538	0.0366704	0.0139401	0.00852659	0.0419282	0.015924	0.00846575	0.0169018	0.0142815	0.236625	0.0242897	0.0142245	0.0877166	0.024414	0.0175191	0.163453	0.00533534	0.0151495	0.724705	0.0382719	0.0147779	0.00960471	A
rs34776209	7	23513093	C	T	0.755	0.023	0.003	8.5e-15	0.752	0.021	0.004	7.9e-09	0.015	0.005	0.0013	0.014	0.006	0.0096	1	0	Fetal_and_Maternal_-_Same_Direction	1	NA	0.226	0.0291953	0.00600292	1.15573e-06	0.0135225	0.00634762	0.0331486	0.0284147	0.00742981	0.000131267	0.0221789	0.00648667	0.000628491	-0.0011548	0.00647239	0.858394	0.00843163	0.00788729	0.285066	-0.0148772	0.00682308	0.0292291	0.020836	0.00684852	0.00234772	C
rs351930	5	52003397	T	A	0.801	0.019	0.003	2.9e-09	0.8	0.007	0.004	0.056	0.02	0.005	8.1e-05	-0.005	0.006	0.39	1	0	Fetal_Only	1	NA	0.1984	-0.0128691	0.00627201	0.0401893	-0.00894652	0.00663503	0.177542	-0.00124458	0.00778001	0.872904	-0.0101104	0.00680768	0.137507	-0.00168976	0.00680857	0.803995	-0.00881999	0.00830755	0.288383	0.00185014	0.00716482	0.796234	-0.000786171	0.00713814	0.912301	A
rs35261542	6	20675792	C	A	0.733	0.041	0.003	2.8e-45	0.738	0.005	0.004	0.137	0.049	0.005	3.2e-26	-0.019	0.005	0.00061	1	0	Fetal_and_Maternal_-_Opposite_Directions	1	NA	0.2605	-0.0366199	0.0057037	1.36833e-10	0.000563985	0.00601972	0.925356	-0.0255129	0.00706035	0.000302388	-0.0454529	0.00619845	2.27391e-13	0.0257818	0.00618546	3.07446e-05	-0.0690591	0.00752681	4.62293e-20	0.0446938	0.00653399	7.9691e-12	0.0300458	0.00647515	3.48705e-06	A
rs3740360	10	96025491	C	A	0.109	0.026	0.004	4e-10	0.114	0.046	0.005	5.5e-21	0.003	0.007	0.7	0.044	0.007	1.6e-09	0	1	Maternal_Only	1	NA	0.08829	0.0314859	0.00881461	0.000354497	0.0276984	0.009309	0.00292678	-0.00503398	0.0110542	0.64883	0.0251807	0.00953757	0.00828832	0.0166052	0.00954907	0.0820511	0.027472	0.0116216	0.0180874	0.015548	0.0100509	0.121886	-0.0101355	0.0101871	0.319772	C
rs3784789	15	75082552	G	C	0.659	-0.004	0.003	0.152	0.674	0.022	0.003	2.2e-11	-0.018	0.004	2.4e-05	0.03	0.005	1.2e-09	0	1	Fetal_and_Maternal_-_Opposite_Directions	1	NA	0.3387	-0.00627707	0.0052835	0.234817	0.0130693	0.00557181	0.0189995	-0.0151963	0.00655365	0.0204131	-0.0170406	0.00574904	0.00303689	0.0175658	0.00572007	0.00213487	0.0028205	0.00701098	0.687466	0.00750623	0.00605909	0.215409	-0.0167792	0.00601183	0.00525537	G
rs3806315	1	214724668	A	G	0.591	0.018	0.003	2.8e-11	0.596	0.012	0.003	0.00011	0.016	0.004	0.00011	0.006	0.005	0.26	1	0	Unclassified	1	NA	0.4032	0.00438769	0.00512674	0.392087	0.00467235	0.00541628	0.388334	0.0130287	0.00633322	0.0396727	0.00457046	0.00555726	0.410835	0.00147565	0.00554992	0.790328	0.0121008	0.00681642	0.0758618	-0.00880019	0.00588537	0.134849	-0.00155327	0.00581724	0.789461	A
rs3918226	7	150690176	C	T	0.919	0.015	0.005	0.0019	0.919	0.04	0.006	9e-12	-0.005	0.008	0.52	0.04	0.009	7.4e-06	0	1	Maternal_Only	1	NA	0.08058	0.0201131	0.00919072	0.0286428	0.0229454	0.00979642	0.0191723	-0.0105682	0.0114875	0.35759	0.0125735	0.00997347	0.207422	0.013003	0.0100671	0.19649	0.00162602	0.0122566	0.894459	0.0176958	0.0107003	0.0981782	-0.0196263	0.0105875	0.0637814	C
rs3933326	9	123633948	G	A	0.676	0.021	0.003	2.3e-14	0.676	0.01	0.003	0.0023	0.023	0.004	2.2e-07	-0.001	0.005	0.86	1	0	Fetal_Only	1	NA	0.3424	-0.02344	0.00533671	1.12367e-05	-0.017854	0.00564555	0.00156505	-0.00679198	0.00661872	0.304814	-0.0175666	0.00581337	0.00251401	-0.0115792	0.00582475	0.0468234	-0.0187439	0.00712842	0.00855398	-0.0170511	0.00620377	0.00598826	-0.00295664	0.00618929	0.632863	A
rs40434	16	55699525	G	A	0.391	0.017	0.003	3e-10	0.39	0.003	0.003	0.386	0.017	0.004	4.8e-05	-0.006	0.005	0.25	1	0	Fetal_Only	1	NA	0.4472	-0.014007	0.005038	0.00543287	0.00217947	0.00532467	0.68231	-0.0131718	0.00626796	0.035607	-0.0152061	0.00546737	0.00541643	0.01203	0.00546667	0.0277675	-0.0338393	0.0067049	4.49975e-07	0.0213006	0.00577974	0.000228509	0.00999938	0.00579949	0.0846791	A
rs41311445	22	42070374	A	C	0.903	0.033	0.004	3.3e-13	0.904	0.017	0.005	0.0012	0.034	0.007	1.3e-06	-0.002	0.008	0.78	1	0	Fetal_Only	1	NA	0.1042	-0.0419291	0.00818037	2.9745e-07	-0.0180815	0.00866033	0.0368154	-0.0214394	0.0100943	0.0336835	-0.0434509	0.00883593	8.78313e-07	0.00208974	0.00886009	0.813542	-0.054904	0.0108133	3.83424e-07	0.0103161	0.0092941	0.267018	0.0172766	0.00937342	0.0653106	C
rs41355649	19	33790556	G	A	0.934	0.034	0.005	1.2e-10	0.932	0.018	0.006	0.0038	0.042	0.008	4.5e-07	-0.01	0.009	0.27	1	0	Fetal_Only	NA	NA	NA	NA	NA	NA	NA	NA	NA	NA	NA	NA	NA	NA	NA	NA	NA	NA	NA	NA	NA	NA	NA	NA	NA	NA	NA	A
rs4144829	4	17903654	C	T	0.267	0.036	0.003	4.3e-34	0.262	0.023	0.004	6.7e-11	0.032	0.005	1.1e-11	0.01	0.005	0.076	1	0	Fetal_Only	1	NA	0.2615	0.0374746	0.00570969	5.29941e-11	0.013204	0.00603282	0.0286234	0.0235668	0.0071232	0.000938868	0.0335164	0.00620572	6.65147e-08	0.000190632	0.00620557	0.975493	0.052096	0.0075257	4.47596e-12	-0.0068815	0.00652256	0.291415	-0.00434133	0.00658586	0.509776	C
rs4350272	10	25056118	A	G	0.269	0.017	0.003	3.6e-09	0.272	0.011	0.003	0.00099	0.017	0.005	0.00018	0.001	0.005	0.89	1	0	Unclassified	1	NA	0.2568	0.0223774	0.00572235	9.21843e-05	0.0114427	0.00606302	0.0591254	0.00794257	0.00711698	0.264427	0.0291747	0.00620729	2.60521e-06	-0.00352139	0.00624107	0.572601	0.0190453	0.00759061	0.0121076	0.0101219	0.00658336	0.124177	0.00729931	0.00659523	0.268403	A
rs4444073	11	10331664	A	C	0.52	0.02	0.003	2.7e-15	0.515	0.008	0.003	0.0085	0.023	0.004	2.2e-08	-0.005	0.005	0.25	1	0	Fetal_Only	1	NA	0.4552	-0.0318763	0.00503265	2.40545e-10	-0.00916435	0.00529778	0.0836627	-0.0301895	0.00624509	1.34197e-06	-0.0332326	0.00546829	1.2278e-09	0.00286407	0.0054405	0.598587	-0.0109061	0.00664595	0.100799	-0.0137319	0.00575217	0.0169769	-0.0318892	0.00576161	3.1268e-08	C
rs4511593	17	7455536	T	C	0.65	0.017	0.003	1.1e-10	0.649	0.006	0.003	0.054	0.019	0.004	7.4e-06	-0.004	0.005	0.38	1	0	Fetal_Only	1	NA	0.3452	-0.0146693	0.0052487	0.00519394	-0.00369303	0.00556377	0.506844	-0.00804442	0.00656492	0.220445	-0.0189633	0.00569143	0.000862958	0.00423063	0.00570724	0.458529	-0.00184553	0.00690424	0.789236	-0.0110122	0.00601003	0.0669092	-0.0202494	0.00603375	0.000791131	C
rs45446698	7	99332948	G	T	0.041	0.025	0.007	0.00017	0.042	0.067	0.008	1.7e-17	-0.017	0.01	0.11	0.077	0.012	1.1e-10	0	1	Maternal_Only	1	NA	0.03571	0.0193915	0.013571	0.15304	0.0325397	0.014292	0.0228027	0.0140252	0.016863	0.405573	0.00614754	0.014802	0.67791	0.0252997	0.0146841	0.084905	0.0371768	0.0181812	0.0408786	0.00168361	0.0156377	0.914263	-0.0125823	0.0158469	0.427205	G
rs4579095	4	174726635	G	A	0.402	0.003	0.003	0.319	0.407	0.019	0.003	8.5e-10	-0.007	0.004	0.092	0.023	0.005	1.5e-06	0	1	Maternal_Only	1	NA	0.3983	0.00438432	0.00515786	0.395313	0.00101537	0.005465	0.852606	-0.00529542	0.00639558	0.407686	0.00292707	0.00561428	0.602116	-0.00297226	0.00563154	0.597647	0.0121273	0.00682864	0.0757463	-0.00633133	0.0059492	0.287227	-0.00790502	0.00592947	0.182479	G
rs4679760	3	155855418	G	C	0.581	0.009	0.003	0.00032	0.586	0.033	0.003	1.8e-25	-0.009	0.004	0.033	0.038	0.005	6.5e-15	0	1	Fetal_and_Maternal_-_Opposite_Directions	1	NA	0.4275	0.00113076	0.00505225	0.822904	0.00957774	0.00533388	0.0725561	0.000660758	0.00630896	0.916588	-0.00527314	0.00547611	0.335583	0.0176004	0.00548229	0.00132605	-0.0237283	0.00667407	0.000377779	0.0182412	0.00576716	0.00156242	0.0149838	0.00580742	0.00987866	G
rs4719648	7	2756832	C	T	0.577	0.019	0.003	2.6e-13	0.578	0.017	0.003	1.1e-07	0.014	0.004	0.0011	0.009	0.005	0.053	1	0	Unclassified	1	NA	0.415	0.0153372	0.00509746	0.00262383	0.020881	0.00539844	0.00010986	0.0109871	0.00634555	0.0833751	0.00803249	0.0055335	0.146614	0.0189769	0.00554976	0.000627906	0.00963538	0.00672852	0.152142	0.0125686	0.00586239	0.0320417	0.00596167	0.00584035	0.307365	C
rs4932373	15	91429287	A	C	0.68	0.02	0.003	3e-13	0.675	0.028	0.003	1.7e-17	0.01	0.004	0.021	0.019	0.005	0.00017	1	0	Fetal_and_Maternal_-_Same_Direction	NA	NA	NA	NA	NA	NA	NA	NA	NA	NA	NA	NA	NA	NA	NA	NA	NA	NA	NA	NA	NA	NA	NA	NA	NA	NA	NA	A
rs4952673	2	43423870	A	G	0.474	0.007	0.003	0.0038	0.474	0.02	0.003	2e-11	-0.004	0.004	0.33	0.025	0.005	1.2e-07	0	1	Maternal_Only	1	NA	0.4547	0.0185201	0.00503134	0.000232557	0.0152479	0.00530032	0.00401884	0.0153821	0.00624756	0.0138169	0.0174186	0.00544558	0.0013812	0.0079815	0.00542665	0.14135	0.0175579	0.00663944	0.0081831	0.00701435	0.00572368	0.220392	0.0116315	0.00574008	0.0427317	A
rs4953353	2	46567276	G	T	0.632	0.018	0.003	3.5e-11	0.629	0.005	0.003	0.086	0.019	0.004	6.5e-06	-0.004	0.005	0.43	1	0	Fetal_Only	1	NA	0.3777	-0.0276967	0.00521051	1.0668e-07	-0.0137961	0.00551878	0.0124277	-0.012803	0.00648382	0.0483189	-0.0202933	0.00571855	0.000387419	-0.00153124	0.00572269	0.789029	-0.0218791	0.00706077	0.00194457	0.0021783	0.00607349	0.719853	-0.00290372	0.0061052	0.63435	T
rs5030317	11	32410337	C	G	0.733	0.017	0.003	2.7e-09	0.731	0.021	0.003	1.7e-09	0.007	0.005	0.14	0.02	0.005	0.00011	1	0	Unclassified	1	NA	0.2657	0.00131386	0.00567031	0.816765	2.24825e-05	0.00602772	0.997024	-0.000902896	0.00701959	0.897655	-0.000321447	0.00614962	0.958313	-0.00236032	0.00616715	0.701925	-0.0066804	0.00751898	0.37429	0.00506631	0.00651326	0.436663	0.00246461	0.00646887	0.703208	C
rs5030938	10	70975916	T	C	0.686	0.024	0.003	1.2e-17	0.687	0.02	0.003	4.6e-10	0.019	0.004	1.6e-05	0.01	0.005	0.045	0	1	Fetal_and_Maternal_-_Same_Direction	1	NA	0.272	0.0302662	0.00563692	7.93084e-08	0.0286929	0.00594973	1.42073e-06	0.0186679	0.00699223	0.0075924	0.0253091	0.00612436	3.59176e-05	0.0174867	0.00612169	0.0042844	0.0118297	0.00744361	0.112009	0.0376149	0.00649109	6.86569e-09	0.00702496	0.00639517	0.271999	T
rs516246	19	49206172	C	T	0.506	0.018	0.003	9.3e-12	0.495	0.008	0.003	0.006	0.017	0.004	3.4e-05	0	0.005	0.92	1	0	Unclassified	1	NA	0.4609	0.0249274	0.00501126	6.56542e-07	0.0235077	0.0053157	9.78135e-06	0.012552	0.00623924	0.0442484	0.0212938	0.00543698	8.99332e-05	0.010254	0.00545947	0.0603576	0.0166159	0.00661908	0.0120647	0.00909611	0.00574218	0.113178	0.0102865	0.00576681	0.0744706	T
rs55958435	15	96852638	A	G	0.748	0.025	0.003	1.6e-16	0.75	0.013	0.004	0.00054	0.022	0.005	5.7e-06	0.004	0.006	0.5	1	0	Unclassified	1	NA	0.2907	0.0359032	0.00553746	9.0117e-11	0.0172585	0.00582327	0.00304077	0.0166434	0.00683325	0.0148695	0.0354281	0.00603603	4.39128e-09	-0.000626411	0.00601467	0.917053	0.0400295	0.00736752	5.55149e-08	-0.00232934	0.00637001	0.714611	-0.00508334	0.00634161	0.422795	A
rs560887	2	169763148	C	T	0.7	-0.008	0.003	0.0058	0.701	0.026	0.003	1.2e-14	-0.025	0.004	2.8e-08	0.038	0.005	5.4e-14	0	1	Fetal_and_Maternal_-_Opposite_Directions	1	NA	0.2851	-0.0256042	0.00554509	3.8918e-06	0.0218368	0.00582876	0.000179562	-0.0186771	0.00693325	0.00706599	-0.0453408	0.00602158	5.14117e-14	0.0442958	0.00597784	1.27598e-13	-0.0563242	0.00733619	1.64079e-14	0.0478018	0.0063012	3.33332e-14	0.0130063	0.00634617	0.0404198	C
rs56188432	2	158406865	G	A	0.002	0.258	0.031	1.4e-16	0.002	0.168	0.032	2e-07	0.25	0.049	2.6e-07	0.041	0.05	0.41	1	0	Fetal_Only	NA	NA	NA	NA	NA	NA	NA	NA	NA	NA	NA	NA	NA	NA	NA	NA	NA	NA	NA	NA	NA	NA	NA	NA	NA	NA	NA	G
rs562974282	10	104201070	G	T	0.002	0.021	0.034	0.532	0.002	0.212	0.035	1.8e-09	-0.126	0.054	0.019	0.269	0.055	9.6e-07	0	1	Fetal_and_Maternal_-_Opposite_Directions	NA	NA	NA	NA	NA	NA	NA	NA	NA	NA	NA	NA	NA	NA	NA	NA	NA	NA	NA	NA	NA	NA	NA	NA	NA	NA	NA	G
rs59084784	7	22739562	A	C	0.323	0.017	0.003	2.4e-09	0.323	0.017	0.003	6.3e-07	0.011	0.004	0.011	0.009	0.005	0.073	1	0	Unclassified	1	NA	0.2804	0.0048838	0.00556629	0.380279	0.0184124	0.00590039	0.001806	0.00274298	0.00693423	0.692424	-0.0038828	0.00604334	0.520556	0.0212202	0.00605665	0.000459237	-0.00517462	0.00733952	0.480791	0.0255013	0.00636656	6.19454e-05	-0.00317609	0.00638302	0.618779	A
rs6026449	20	57272617	C	T	0.627	0.017	0.003	2.5e-10	0.632	0.005	0.003	0.129	0.018	0.004	3.2e-05	-0.006	0.005	0.25	1	0	Fetal_Only	1	NA	0.4271	-0.0224926	0.00510611	1.05931e-05	0.00531434	0.00538776	0.323954	-0.0249834	0.00632743	7.87956e-05	-0.0243753	0.00556248	1.17703e-05	0.0154649	0.00554903	0.005322	-0.00987004	0.00677051	0.1449	0.0168603	0.00584563	0.00392444	-0.0100201	0.00584816	0.0866476	T
rs6033062	20	11207419	A	T	0.46	0.016	0.003	5.2e-10	0.46	0.011	0.003	0.00027	0.014	0.004	0.00071	0.003	0.005	0.53	1	0	Unclassified	1	NA	0.441	0.0138368	0.00504998	0.00614606	0.0141647	0.00533382	0.00791811	0.00938962	0.00627087	0.134312	0.0150844	0.00547276	0.00584781	0.00526474	0.0054721	0.336	0.019682	0.00670766	0.00334445	-0.0111151	0.00579214	0.054989	-0.000647069	0.00582355	0.911528	A
rs6040076	20	10658882	C	G	0.5	0.019	0.003	4.4e-13	0.504	0.015	0.003	2e-06	0.015	0.004	0.00026	0.009	0.005	0.07	1	0	Unclassified	1	NA	0.4746	0.0215889	0.00504911	1.90737e-05	0.0126175	0.0053615	0.0186082	0.0153769	0.0063384	0.0152712	0.0206203	0.00549702	0.000176139	0.00263198	0.00552758	0.633965	0.0226489	0.00672123	0.000752749	-0.0017156	0.00586239	0.769794	0.00829576	0.0058972	0.159512	C
rs61830764	1	212289976	A	G	0.377	0.017	0.003	1.1e-09	0.375	0.004	0.003	0.188	0.018	0.004	3e-05	-0.003	0.005	0.53	1	0	Fetal_Only	1	NA	0.3747	-0.00848327	0.00522131	0.104223	0.000493548	0.00550876	0.928611	-0.0165798	0.00647782	0.0104867	-0.0139286	0.0057035	0.0146039	0.0115114	0.00568629	0.0429312	-0.0115897	0.00701639	0.0985776	0.0193511	0.00603841	0.0013528	-0.013945	0.00603224	0.0207946	G
rs61885091	11	69791952	A	G	0.169	0.023	0.004	4.8e-10	0.171	0.018	0.004	1.9e-05	0.024	0.006	2.5e-05	0.004	0.006	0.55	1	0	Unclassified	NA	NA	NA	NA	NA	NA	NA	NA	NA	NA	NA	NA	NA	NA	NA	NA	NA	NA	NA	NA	NA	NA	NA	NA	NA	NA	NA	A
rs62496903	8	6446938	T	C	0.083	0.033	0.005	6.7e-12	0.084	0.025	0.006	1.2e-05	0.028	0.008	0.0002	0.003	0.009	0.75	1	0	Unclassified	1	NA	0.07298	0.0205553	0.00973252	0.0346883	0.0101185	0.0101634	0.319457	0.00866271	0.0121483	0.475799	0.0119524	0.0105507	0.257282	0.00252691	0.0103755	0.807584	0.00536552	0.0129893	0.679554	-0.0189186	0.0110413	0.0866367	-0.00152805	0.0113885	0.893264	T
rs6440006	3	141142691	A	G	0.446	0.01	0.003	7.3e-05	0.448	0.021	0.003	4.3e-12	-0.001	0.004	0.81	0.02	0.005	1.3e-05	0	1	Maternal_Only	1	NA	0.4657	0.0165216	0.00501413	0.000984685	0.00880781	0.00529142	0.0960086	0.0204699	0.00622281	0.00100451	0.0179214	0.00545391	0.00101673	-0.000144067	0.00544548	0.978894	0.0193548	0.00667993	0.0037631	0.00774481	0.00576748	0.179327	0.0146302	0.00575085	0.0109607	A
rs6467157	7	127660763	T	C	0.713	0.02	0.003	1.5e-11	0.703	0.019	0.003	2.3e-08	0.014	0.005	0.003	0.014	0.005	0.0049	1	0	Fetal_and_Maternal_-_Same_Direction	1	NA	0.2794	0.0222791	0.00560839	7.12114e-05	0.00406836	0.00596694	0.495358	0.00947685	0.00695428	0.172973	0.0210037	0.00607861	0.000549912	-0.014211	0.00612797	0.0203955	0.00743296	0.00741408	0.316083	-0.0270602	0.00649091	3.06375e-05	-0.00155265	0.00643341	0.809291	T
rs6533183	4	106133184	C	T	0.352	0.022	0.003	6.8e-16	0.341	0.027	0.003	7.2e-16	0.008	0.004	0.062	0.024	0.005	1e-06	1	0	Unclassified	1	NA	0.3704	0.0117874	0.00517576	0.0227643	0.0163245	0.00545354	0.00276012	0.00743222	0.00647093	0.250746	0.00672595	0.00562632	0.231917	0.0155092	0.00560149	0.0056283	0.0193923	0.00682862	0.00451456	0.0128901	0.00591499	0.029318	0.00093867	0.00595893	0.874833	C
rs6568554	6	109290319	A	C	0.145	0.021	0.004	1.1e-08	0.144	0.027	0.004	1.7e-09	0.006	0.006	0.3	0.025	0.007	0.00017	0	1	Unclassified	1	NA	0.1432	0.0285108	0.00719723	7.45988e-05	0.0174975	0.00753543	0.0202347	0.02466	0.00890926	0.00564415	0.0305763	0.00780513	8.95647e-05	0.00264255	0.0077604	0.733468	0.0316148	0.00948069	0.000854468	0.00192192	0.00820299	0.814757	0.00138961	0.00818599	0.865204	A
rs6569647	6	130337266	T	C	0.802	0.02	0.003	6.3e-10	0.797	0.014	0.004	0.00018	0.014	0.005	0.0054	0.006	0.006	0.29	1	0	Unclassified	1	NA	0.1794	0.00846684	0.00652146	0.194187	0.0144544	0.00689606	0.036083	-0.0084605	0.00808124	0.295137	0.00374818	0.00707528	0.596282	0.0111118	0.00707711	0.116396	0.00399321	0.00864909	0.644304	-0.000881888	0.00745103	0.905785	-0.0123224	0.00740454	0.0960843	T
rs6575803	14	101257755	C	T	0.895	0.032	0.004	1.3e-12	0.889	0.006	0.005	0.222	0.034	0.007	9.9e-07	-0.005	0.008	0.53	1	0	Fetal_Only	1	NA	0.1067	-0.030047	0.00828019	0.000284979	-0.0195563	0.00870438	0.0246615	-0.0206551	0.0102199	0.0432797	-0.0170276	0.00905322	0.0599987	-0.00931656	0.00898934	0.300019	0.00184454	0.0111114	0.868153	0.00332263	0.00956777	0.728387	-0.0124737	0.00962886	0.195168	T
rs6582623	12	46613394	C	T	0.869	0.024	0.004	1.1e-09	0.862	0.021	0.004	4.5e-06	0.02	0.006	0.00089	0.011	0.007	0.1	1	0	Unclassified	1	NA	0.1413	0.0230388	0.00718593	0.00134613	0.0295413	0.00760076	0.000101757	-0.00581788	0.00892821	0.514644	0.00363808	0.00780376	0.641077	0.0308467	0.00781357	7.89337e-05	0.00116958	0.00954372	0.902464	0.0353967	0.00826959	1.86838e-05	-0.0100474	0.00829899	0.226025	C
rs6608539	23	115132834	A	G	0.477	0.006	0.006	0.34	0.468	0.024	0.003	2.5e-14	-0.003	0.004	0.37	0.027	0.004	1.1e-09	0	1	Maternal_Only	NA	NA	NA	NA	NA	NA	NA	NA	NA	NA	NA	NA	NA	NA	NA	NA	NA	NA	NA	NA	NA	NA	NA	NA	NA	NA	NA	A
rs667515	11	69449076	G	C	0.618	0.018	0.003	9.3e-12	0.613	0.016	0.003	6.7e-07	0.013	0.004	0.0015	0.011	0.005	0.026	1	0	Fetal_and_Maternal_-_Same_Direction	1	NA	0.3652	0.0231848	0.00525614	1.03062e-05	0.0143478	0.0055582	0.00984332	0.0138225	0.00651304	0.0338202	0.0278898	0.00573867	1.17644e-06	0.00217979	0.00572591	0.703436	0.0267465	0.00699786	0.000132432	0.0013913	0.00604457	0.817958	0.00369369	0.0060577	0.542029	G
rs670523	1	155878732	G	A	0.669	0.019	0.003	7.6e-12	0.669	0.008	0.003	0.012	0.016	0.004	0.00037	0.005	0.005	0.34	1	0	Unclassified	1	NA	0.332	0.0193512	0.00530139	0.000262225	0.00878427	0.00562667	0.118486	0.00083458	0.00662177	0.899704	0.0157952	0.00572239	0.00577703	3.36391e-05	0.00574538	0.995328	0.0126904	0.00699786	0.0697625	0.00657528	0.00602579	0.275193	-0.00474249	0.00615618	0.441087	G
rs6845999	4	145565826	T	C	0.431	0.026	0.003	1.5e-24	0.429	0.023	0.003	4.1e-14	0.017	0.004	2.8e-05	0.017	0.005	0.00037	1	0	Fetal_and_Maternal_-_Same_Direction	1	NA	0.4376	0.0277834	0.0050273	3.27852e-08	0.0279339	0.00533049	1.60769e-07	0.00926967	0.00626185	0.13879	0.0206194	0.00544224	0.000151508	0.0195893	0.00546959	0.00034184	0.0206231	0.00664598	0.00191585	0.0206277	0.00577184	0.000351995	-0.00635292	0.00574735	0.269005	T
rs6871635	5	133830395	G	A	0.566	0.016	0.003	3e-09	0.563	0.026	0.003	3.3e-17	0.005	0.004	0.23	0.022	0.005	3.1e-06	0	1	Unclassified	1	NA	0.3977	0.0232403	0.00512273	5.7237e-06	0.0215181	0.00542902	7.39364e-05	8.84416e-05	0.00641339	0.988997	0.016713	0.00555106	0.00260665	0.0150776	0.00556509	0.00674365	0.0178285	0.0067438	0.00820249	0.012275	0.00588201	0.036903	0.000782638	0.00590153	0.894497	G
rs6911024	6	31368451	T	C	0.901	0.017	0.004	0.00013	0.902	0.038	0.005	1.9e-13	-0.002	0.007	0.72	0.04	0.008	2.2e-07	0	1	Maternal_Only	1	NA	0.08642	0.0267062	0.00892001	0.00275473	0.0289163	0.00950762	0.00235595	0.00335386	0.0113089	0.766797	0.0116537	0.00964739	0.227065	0.0222207	0.00971085	0.0221266	-0.0323843	0.0118665	0.0063534	0.0373197	0.0102614	0.000276125	0.0281979	0.0105155	0.00732992	T
rs6911621	6	35529025	T	C	0.344	0.018	0.003	1.6e-11	0.349	0.026	0.003	2.2e-16	0.006	0.004	0.14	0.022	0.005	4.9e-06	0	1	Unclassified	1	NA	0.3848	0.0256118	0.00513842	6.23193e-07	0.0184668	0.00544736	0.000699263	0.00579124	0.00638252	0.364222	0.0198753	0.00558102	0.000369359	0.00606878	0.00559971	0.278472	0.0126551	0.00677872	0.0619222	0.0107752	0.00589692	0.0676642	-0.00855612	0.0058691	0.144893	T
rs6925689	6	126865884	T	C	0.494	0.015	0.003	6.4e-09	0.494	0.001	0.003	0.852	0.018	0.004	2.1e-05	-0.008	0.005	0.11	1	0	Fetal_Only	1	NA	0.4858	-0.0148069	0.0050085	0.00311417	0.00629562	0.00530412	0.23526	-0.0102891	0.00622898	0.09858	-0.0229276	0.00543673	2.47687e-05	0.0200434	0.00544782	0.000234165	-0.00667381	0.00664451	0.315184	0.0191668	0.0057461	0.000851501	-0.000589805	0.00577822	0.918698	C
rs6930558	6	141878920	T	G	0.747	0.022	0.003	3.4e-13	0.743	0.012	0.004	0.00058	0.022	0.005	3.3e-06	0	0.005	0.98	1	0	Fetal_Only	1	NA	0.2487	0.0221289	0.00577806	0.000128356	0.0116795	0.00613158	0.056809	0.0105272	0.00717409	0.142275	0.0252348	0.00626596	5.64795e-05	0.00363967	0.00630002	0.563453	0.0127295	0.00758208	0.0931763	0.0150383	0.00660164	0.0227314	0.00792968	0.0065835	0.228409	G
rs6995390	8	77611012	T	A	0.163	0.006	0.003	0.079	0.165	0.03	0.004	8.4e-13	-0.014	0.006	0.01	0.039	0.006	3.9e-10	0	1	Fetal_and_Maternal_-_Opposite_Directions	1	NA	0.1658	0.0114936	0.00673437	0.0878818	0.0160594	0.00717026	0.0251123	0.00780933	0.00832727	0.348352	0.00525031	0.00727246	0.470331	0.012973	0.00734863	0.0775079	-0.00213245	0.00887406	0.810097	0.0205822	0.00773989	0.0078334	0.00272778	0.00768698	0.722697	T
rs7067170	23	68382836	G	A	0.76	0.017	0.003	3.8e-10	0.757	0.015	0.004	3.1e-05	0.012	0.004	0.0052	0.012	0.005	0.022	1	0	Fetal_and_Maternal_-_Same_Direction	NA	NA	NA	NA	NA	NA	NA	NA	NA	NA	NA	NA	NA	NA	NA	NA	NA	NA	NA	NA	NA	NA	NA	NA	NA	NA	NA	G
rs7076938	10	115789375	T	C	0.735	0.032	0.003	2.1e-28	0.732	0.02	0.003	7.3e-09	0.029	0.005	2.9e-10	0.007	0.005	0.19	1	0	Fetal_Only	1	NA	0.2619	0.0536041	0.00566116	2.91877e-21	0.0160683	0.00601882	0.00759448	0.0304506	0.00709816	1.79121e-05	0.0545659	0.00613848	6.28857e-19	-0.0118444	0.00616739	0.0548005	0.0402871	0.0074706	6.95974e-08	-0.0104119	0.00642625	0.105191	0.0205857	0.00656836	0.00172462	T
rs708122	1	228216997	C	A	0.681	0.017	0.003	2.5e-09	0.68	0.013	0.003	4.2e-05	0.015	0.004	0.00069	0.004	0.005	0.45	1	0	Unclassified	1	NA	0.3131	0.0197126	0.0054064	0.000266395	0.0131476	0.00573595	0.0219011	0.0157428	0.00667666	0.0183838	0.0185043	0.00583795	0.0015268	0.00519139	0.00586699	0.376242	0.014239	0.00711152	0.0452617	0.0103323	0.00617326	0.0941892	0.0173227	0.00616012	0.00492359	C
rs71486610	10	124134803	C	G	0.477	0.02	0.003	3.2e-15	0.471	0.017	0.003	4.3e-08	0.016	0.004	0.00017	0.011	0.005	0.024	1	0	Fetal_and_Maternal_-_Same_Direction	1	NA	0.4836	0.0403261	0.00499591	7.0385e-16	0.0228028	0.00530778	1.74095e-05	0.0256696	0.0062099	3.57705e-05	0.0412121	0.00541414	2.73132e-14	0.00157879	0.00543828	0.77158	0.0352649	0.00657995	8.3726e-08	-0.00497916	0.00573589	0.385358	0.0236248	0.00573394	3.78995e-05	C
rs7183988	15	91428589	G	T	0.529	0.018	0.003	1.7e-12	0.526	0.029	0.003	1.4e-20	0.007	0.004	0.091	0.024	0.005	6.1e-07	0	1	Unclassified	1	NA	0.4624	0.0240476	0.00502139	1.67936e-06	0.0261173	0.00531141	8.80166e-07	0.00580146	0.00622056	0.351018	0.0164041	0.00546998	0.00271018	0.0194299	0.00547735	0.000389423	0.00707623	0.00665882	0.287928	0.0234772	0.00578141	4.89547e-05	0.0095773	0.00574332	0.0954087	G
rs7223535	17	29211667	G	A	0.732	0.021	0.003	2.1e-13	0.728	0.016	0.004	9.6e-06	0.02	0.005	2.4e-05	0.007	0.005	0.22	1	0	Unclassified	1	NA	0.2675	0.0248856	0.00564923	1.05881e-05	0.0177145	0.00598647	0.00308662	0.0197532	0.00703529	0.00499137	0.0189516	0.00612092	0.00196087	0.00391686	0.0061103	0.521508	0.0143094	0.00743453	0.0542687	0.00170407	0.00643419	0.791129	0.0142789	0.00646403	0.0271788	G
rs72480273	1	161644871	C	A	0.182	0.023	0.003	4e-11	0.189	0.016	0.004	6e-05	0.022	0.005	4.7e-05	0.005	0.006	0.46	1	0	Unclassified	1	NA	0.1901	0.0137051	0.00643178	0.0331057	0.000720136	0.00680638	0.915739	0.0136184	0.00800734	0.0889996	0.0192009	0.00703204	0.00632556	-0.00427468	0.00704438	0.543971	0.0205909	0.00852314	0.0156998	0.00493549	0.0074158	0.505709	0.00253643	0.00748564	0.734732	C
rs72656010	8	57122215	T	C	0.868	0.028	0.004	1.4e-13	0.869	0.014	0.005	0.0021	0.026	0.006	1.6e-05	-0.001	0.007	0.87	1	0	Fetal_Only	1	NA	0.1211	-0.01657	0.0076778	0.0309183	-0.0143899	0.00818541	0.0787527	-0.00118126	0.00954919	0.901551	-0.0141535	0.00828278	0.0874939	-0.00525591	0.00837192	0.530135	-0.00664453	0.0100838	0.509941	-0.0225468	0.00878675	0.01029	-0.0326372	0.00869166	0.000173474	C
rs72681869	14	50655357	C	G	0.011	0.084	0.013	5.9e-10	0.011	0.021	0.015	0.155	0.108	0.021	2.7e-07	-0.039	0.023	0.094	1	0	Fetal_Only	NA	NA	NA	NA	NA	NA	NA	NA	NA	NA	NA	NA	NA	NA	NA	NA	NA	NA	NA	NA	NA	NA	NA	NA	NA	NA	NA	G
rs72760655	9	116916214	C	A	0.681	0.007	0.003	0.01	0.678	0.026	0.003	4.1e-15	-0.009	0.004	0.044	0.031	0.005	7.6e-10	0	1	Fetal_and_Maternal_-_Opposite_Directions	1	NA	0.333	0.0122732	0.0053216	0.021097	0.00746745	0.00563694	0.185264	0.0101725	0.00661072	0.123863	0.0148371	0.00577478	0.0101923	-0.00123076	0.00578071	0.831399	0.0212758	0.00702153	0.00244576	-0.0050576	0.00611803	0.408426	0.00903878	0.0060365	0.134305	C
rs7285579	22	46441980	C	T	0.698	0.017	0.003	2.7e-09	0.703	0.01	0.003	0.0038	0.018	0.005	0.00011	-0.002	0.005	0.7	1	0	Fetal_Only	NA	NA	NA	NA	NA	NA	NA	NA	NA	NA	NA	NA	NA	NA	NA	NA	NA	NA	NA	NA	NA	NA	NA	NA	NA	NA	NA	T
rs73143584	20	62445702	A	G	0.11	0.029	0.004	1.8e-11	0.113	0.011	0.005	0.025	0.031	0.007	3.3e-06	-0.007	0.008	0.36	1	0	Fetal_Only	1	NA	0.1054	-0.0325568	0.00822094	7.49549e-05	-0.0143655	0.00867441	0.0977121	-0.0113842	0.0102491	0.266682	-0.0464306	0.00891672	1.92282e-07	0.00644738	0.00891615	0.469613	-0.0552763	0.0108692	3.67387e-07	0.00743033	0.00944844	0.431631	0.0120256	0.0094337	0.202403	G
rs732563	8	23345526	C	T	0.504	0.017	0.003	1.3e-11	0.506	0.007	0.003	0.021	0.019	0.004	6.1e-06	-0.002	0.005	0.69	1	0	Fetal_Only	1	NA	0.4972	-0.0265929	0.00500785	1.0983e-07	-0.01083	0.00529016	0.0406423	-0.0188683	0.00624013	0.0024985	-0.02585	0.00542248	1.87162e-06	0.00370737	0.00541409	0.493495	-0.0445679	0.00659536	1.41462e-11	0.0113255	0.00569701	0.0468184	0.00626693	0.00573365	0.274393	T
rs73354194	17	79905947	C	T	0.025	0.061	0.009	1e-11	0.023	0.016	0.011	0.12	0.06	0.014	1.7e-05	-0.011	0.016	0.5	1	0	Fetal_Only	1	NA	0.02688	0.00203025	0.0155283	0.895978	-0.00391222	0.016241	0.809645	-0.00194038	0.019026	0.918769	0.0022286	0.0168969	0.895069	-0.00485307	0.016667	0.770916	0.00536499	0.020352	0.792081	0.0166019	0.0174946	0.342638	-0.00651435	0.0171626	0.704268	T
rs7402983	15	99193276	A	C	0.405	0.024	0.003	2.6e-19	0.398	0.015	0.003	2e-06	0.027	0.004	4.6e-10	0	0.005	0.95	1	0	Fetal_Only	1	NA	0.4054	0.0228537	0.00515835	9.41985e-06	0.00956605	0.00543021	0.0781361	0.0176744	0.00637407	0.00555917	0.0212283	0.00564906	0.000171512	-0.00339858	0.00561662	0.545119	0.0377663	0.00699475	6.71399e-08	-0.020986	0.00598293	0.000452379	0.00859007	0.00594826	0.148706	C
rs75034466	6	34199815	T	C	0.046	0.046	0.006	1.8e-13	0.048	0.062	0.007	1.6e-17	0.02	0.01	0.04	0.051	0.011	5.6e-06	0	1	Fetal_and_Maternal_-_Same_Direction	1	NA	0.04009	0.0626009	0.0127537	9.20147e-07	0.0567234	0.0135996	3.03742e-05	0.037928	0.0157804	0.0162437	0.0576763	0.0138928	3.3062e-05	0.0284008	0.0140304	0.0429496	0.0127322	0.0171396	0.457572	0.0529371	0.0147896	0.000344661	0.0733052	0.0147924	7.22674e-07	T
rs75104038	6	34190104	A	G	0.06	0.045	0.006	4.3e-16	0.061	0.054	0.007	2.1e-16	0.024	0.009	0.006	0.041	0.01	3.6e-05	1	0	Fetal_and_Maternal_-_Same_Direction	1	NA	0.05175	0.0490392	0.0113369	1.52316e-05	0.0424548	0.0121227	0.000461958	0.0375053	0.0140151	0.00745213	0.0509952	0.0123578	3.68602e-05	0.0147761	0.0125262	0.238155	0.00860516	0.0152213	0.571848	0.0300723	0.0132291	0.023017	0.0656565	0.0131278	5.7069e-07	A
rs753381	20	39797465	T	C	0.451	0.015	0.003	3.4e-09	0.451	0.004	0.003	0.241	0.018	0.004	9.1e-06	-0.007	0.005	0.16	1	0	Fetal_Only	1	NA	0.4709	-0.0064656	0.00501079	0.196939	-0.00641725	0.00527874	0.224112	0.00642989	0.0062402	0.302829	-0.00306685	0.00543614	0.572647	-0.0049215	0.00542924	0.364684	-0.0121386	0.0066193	0.0666855	-0.00230208	0.00574114	0.688437	0.0165841	0.00574328	0.00388343	C
rs754868	2	43185532	G	A	0.419	0.016	0.003	6.7e-10	0.42	0.005	0.003	0.11	0.019	0.004	4.7e-06	-0.004	0.005	0.42	1	0	Fetal_Only	1	NA	0.4278	-0.019441	0.00504644	0.000117064	-0.00486639	0.00534282	0.36239	-0.0139201	0.00627886	0.0266301	-0.0215557	0.00548029	8.38595e-05	0.00229455	0.00549548	0.676289	-0.019192	0.00669386	0.00414362	-0.00754935	0.00580339	0.193314	-0.00426117	0.0057893	0.461708	A
rs75844534	15	38667117	A	C	0.124	0.026	0.004	4.9e-11	0.124	-0.004	0.005	0.387	0.036	0.006	1.5e-08	-0.021	0.007	0.0029	1	0	Fetal_and_Maternal_-_Opposite_Directions	1	NA	0.09759	-0.0108779	0.00848617	0.199905	0.00391241	0.00892823	0.661238	-0.0140118	0.0105924	0.185902	-0.00298576	0.00918516	0.745134	0.00660636	0.00911703	0.468689	0.0182035	0.011238	0.105277	0.00350576	0.00966622	0.716844	-0.0172463	0.00973003	0.0763188	C
rs76094073	6	109288036	G	C	0.121	0.027	0.004	1.6e-11	0.121	0.027	0.005	1.2e-08	0.011	0.006	0.08	0.023	0.007	0.0014	1	0	Unclassified	1	NA	0.1199	0.0289242	0.00776238	0.000194544	0.0202574	0.00810584	0.0124531	0.0287764	0.00961268	0.00275876	0.032331	0.00841242	0.000121518	0.00611589	0.00833389	0.463038	0.0361664	0.0101426	0.000362969	0.00585303	0.00876502	0.504282	0.00111412	0.00876783	0.898886	G
rs76895963	12	4384844	G	T	0.021	0.076	0.01	2.5e-13	0.021	0.071	0.012	5.2e-09	0.051	0.016	0.0013	0.04	0.018	0.03	1	1	Fetal_and_Maternal_-_Same_Direction	NA	NA	NA	NA	NA	NA	NA	NA	NA	NA	NA	NA	NA	NA	NA	NA	NA	NA	NA	NA	NA	NA	NA	NA	NA	NA	NA	G
rs7744700	6	53349401	T	A	0.711	0.02	0.003	1.6e-11	0.704	0.012	0.003	0.0004	0.018	0.005	0.00011	0.001	0.005	0.84	1	0	Unclassified	1	NA	0.3007	0.0134474	0.00551733	0.0147996	0.00261036	0.00584541	0.655191	0.0133152	0.00690139	0.0536932	0.0175647	0.00604019	0.00363893	-0.00685765	0.00604671	0.25675	0.0184638	0.00739634	0.0125505	-0.00768781	0.00642532	0.231511	-0.00221447	0.00646362	0.731896	T
rs7772579	6	152042502	A	C	0.721	0.031	0.003	6.4e-28	0.718	0.021	0.003	5.6e-10	0.027	0.005	5.8e-09	0.006	0.005	0.22	0	1	Fetal_Only	NA	NA	NA	NA	NA	NA	NA	NA	NA	NA	NA	NA	NA	NA	NA	NA	NA	NA	NA	NA	NA	NA	NA	NA	NA	NA	NA	A
rs7808457	7	22798265	A	T	0.586	0.01	0.003	7.1e-05	0.586	0.019	0.003	1.5e-09	0.002	0.004	0.7	0.017	0.005	0.0003	0	1	Unclassified	1	NA	0.4706	-0.00722275	0.00500875	0.1493	0.00844339	0.00530787	0.111675	-0.00642002	0.00625694	0.304867	-0.0162553	0.0054237	0.00272665	0.016504	0.00542103	0.00233189	-0.0164005	0.00659244	0.0128569	0.0155161	0.0057048	0.00653285	0.00645135	0.00577163	0.26367	A
rs7819593	8	106115172	C	T	0.243	0.022	0.003	6.2e-13	0.238	0.012	0.004	0.0013	0.023	0.005	2.1e-06	-0.002	0.005	0.74	1	0	Fetal_Only	NA	NA	NA	NA	NA	NA	NA	NA	NA	NA	NA	NA	NA	NA	NA	NA	NA	NA	NA	NA	NA	NA	NA	NA	NA	NA	NA	T
rs78378222	17	7571752	G	T	0.013	0.079	0.012	1.8e-11	0.012	0.045	0.015	0.0019	0.058	0.019	0.002	0.021	0.022	0.34	1	0	Unclassified	1	NA	0.01806	0.100962	0.018899	9.21375e-08	0.0388698	0.0198482	0.0501935	0.0492257	0.0235539	0.0366311	0.0885166	0.0203968	1.4285e-05	-0.00784384	0.0198953	0.693394	0.0580245	0.0246572	0.0186129	-0.0207617	0.0204083	0.309005	-0.00737246	0.0218775	0.736126	G
rs7854962	9	96900505	C	G	0.785	0.022	0.003	1e-11	0.785	0.015	0.004	8.8e-05	0.016	0.005	0.0017	0.01	0.006	0.088	1	0	Unclassified	1	NA	0.1819	0.0198801	0.00652301	0.002307	0.00058686	0.00690566	0.932276	0.0148909	0.00814523	0.0675298	0.0182839	0.00711054	0.0101316	-0.00479438	0.00709416	0.499156	0.000692804	0.00881772	0.937375	0.00589826	0.00753168	0.433556	0.0154117	0.00765619	0.0441213	C
rs7886910	23	78630857	C	T	0.934	0.033	0.005	2.8e-12	0.933	0.022	0.006	0.00051	0.027	0.007	0.00021	0.006	0.009	0.49	1	0	Unclassified	NA	NA	NA	NA	NA	NA	NA	NA	NA	NA	NA	NA	NA	NA	NA	NA	NA	NA	NA	NA	NA	NA	NA	NA	NA	NA	NA	C
rs7903146	10	114758349	T	C	0.285	0.011	0.003	5.3e-05	0.291	0.022	0.003	9.1e-11	0.003	0.005	0.55	0.02	0.005	0.00012	0	1	Unclassified	1	NA	0.2629	0.0313031	0.00568698	3.71887e-08	0.0397727	0.00603359	4.37859e-11	0.0101368	0.00709576	0.153134	0.0158051	0.00615064	0.0101813	0.0304745	0.00617168	7.91813e-07	0.0207113	0.00747568	0.00559868	0.026037	0.00652283	6.56708e-05	0.00589336	0.0065255	0.366461	T
rs7968682	12	66371880	G	T	0.486	0.042	0.003	4.2e-60	0.486	0.028	0.003	1.4e-19	0.037	0.004	4.9e-20	0.009	0.005	0.055	1	0	Fetal_Only	1	NA	0.4613	0.0391622	0.00502626	6.71418e-15	0.0191009	0.00530544	0.000318166	0.0218025	0.00624308	0.000479415	0.0358019	0.0054649	5.74186e-11	0.00104415	0.00543963	0.84778	0.0325134	0.00665668	1.03998e-06	0.00269414	0.00577484	0.640837	0.00231923	0.0057383	0.686091	G
rs80278614	1	119412317	A	G	0.054	0.04	0.006	6.5e-12	0.051	0.015	0.007	0.044	0.052	0.009	4e-08	-0.014	0.011	0.21	1	0	Fetal_Only	1	NA	0.06884	-0.000417966	0.00984203	0.966126	0.0073396	0.0104819	0.483796	0.018409	0.0121949	0.131163	-0.00475363	0.0106675	0.655876	0.00754773	0.0107683	0.483354	-0.0485649	0.0129003	0.000166919	0.0227918	0.0111537	0.0410145	0.0440119	0.0112509	9.16663e-05	G
rs8106042	19	7161849	G	C	0.281	0.02	0.003	2.2e-12	0.28	0.007	0.003	0.043	0.023	0.005	6.6e-07	-0.006	0.005	0.29	1	0	Fetal_Only	1	NA	0.272	-0.00655857	0.00567722	0.247995	0.001457	0.00601679	0.808661	-0.000796704	0.00709354	0.910575	-0.00767958	0.00620264	0.215677	0.00525073	0.00620683	0.397578	0.00255431	0.00764371	0.738251	-0.00935603	0.00665133	0.159538	0.00805611	0.00660954	0.222901	C
rs854037	5	57091783	A	G	0.814	0.027	0.003	9.4e-16	0.809	0.019	0.004	1.6e-06	0.02	0.005	0.00014	0.011	0.006	0.073	1	0	Unclassified	1	NA	0.1938	0.0235243	0.0063225	0.000198813	0.0132643	0.00667501	0.0469085	0.0062992	0.00790105	0.425304	0.0212611	0.00688465	0.00201456	0.00447479	0.00686107	0.514274	0.0358053	0.00843366	2.18352e-05	-0.000210946	0.00731078	0.976981	-0.000566884	0.00732408	0.938305	A
rs8756	12	66359752	C	A	0.487	0.041	0.003	2.4e-59	0.486	0.028	0.003	1.1e-19	0.037	0.004	1.7e-19	0.009	0.005	0.05	0	1	Fetal_Only	1	NA	0.4616	0.0391366	0.00502493	6.87795e-15	0.0192847	0.00530426	0.000277453	0.0219535	0.00624284	0.000437588	0.0357235	0.00546374	6.26176e-11	0.0011768	0.00543764	0.828663	0.0330372	0.00665509	6.91333e-07	0.0022763	0.00577066	0.693242	0.00196272	0.00573759	0.732291	C
rs905938	1	154991389	C	T	0.262	0.026	0.003	2.8e-19	0.268	0.018	0.003	1.5e-07	0.023	0.005	7.9e-07	0.005	0.005	0.34	1	0	Unclassified	1	NA	0.2837	0.031876	0.00554977	9.30477e-09	0.0200752	0.00586586	0.000621158	0.0167958	0.00692913	0.0153576	0.0304536	0.00604968	4.81661e-07	0.00454974	0.00603569	0.450968	0.0329397	0.00747442	1.04964e-05	0.00442761	0.00644122	0.491841	-0.00161593	0.0064496	0.802165	C
rs9267812	6	32128394	T	C	0.133	0.023	0.004	3.1e-09	0.135	0.022	0.005	1.8e-06	0.015	0.006	0.012	0.014	0.007	0.048	1	0	Fetal_and_Maternal_-_Same_Direction	1	NA	0.1317	0.0310723	0.00738029	2.55503e-05	0.0314962	0.00782436	5.69479e-05	0.00798207	0.00925241	0.388306	0.0259788	0.00802309	0.00120422	0.0135448	0.00800744	0.0907397	0.0113347	0.00980572	0.247713	0.0161652	0.00848221	0.0566836	0.0275598	0.00859275	0.00134027	T
rs9318511	13	78601413	C	A	0.873	0.027	0.004	6e-12	0.876	0.015	0.005	0.0021	0.024	0.006	0.00015	0.007	0.007	0.36	1	0	Unclassified	1	NA	0.09148	0.0353634	0.00865226	4.37135e-05	0.00686687	0.00916039	0.453482	0.0186978	0.010769	0.0825257	0.0378516	0.009409	5.75374e-05	-0.00607544	0.00941045	0.518537	0.0474925	0.0114308	3.25975e-05	0.00105925	0.00990162	0.914807	-0.0182371	0.0099506	0.0668419	C
rs9348981	6	35687249	T	G	0.71	0.021	0.003	2.2e-13	0.708	0.018	0.003	3e-07	0.015	0.005	0.00075	0.009	0.005	0.1	1	0	Unclassified	1	NA	0.2693	0.028027	0.00564979	7.04055e-07	0.0202864	0.00598676	0.000703091	0.00917936	0.00706768	0.194026	0.0191718	0.00615239	0.00183296	0.00975345	0.00616747	0.113783	-0.00631783	0.00748009	0.398326	0.0174016	0.00649862	0.00741377	0.0094778	0.00650732	0.145264	T
rs9366778	6	31269173	G	A	0.627	0.018	0.003	2.9e-11	0.635	0.011	0.003	0.00049	0.014	0.004	0.0008	0.005	0.005	0.34	1	0	Unclassified	1	NA	0.4076	0.0151744	0.0051041	0.00295019	0.0104495	0.00540356	0.0531402	0.0182171	0.00635704	0.00416341	0.0151791	0.00553213	0.00607441	0.000186165	0.0055431	0.973208	-0.0126915	0.00668209	0.0575254	0.0173511	0.00585157	0.00302584	0.0401237	0.00583256	6.06326e-12	G
rs9379084	6	7231843	G	A	0.883	0.022	0.004	1.2e-07	0.883	0.041	0.005	1.3e-16	0.004	0.006	0.57	0.04	0.007	4.7e-08	0	1	Maternal_Only	1	NA	0.08893	0.0300263	0.00886232	0.000704218	0.0524855	0.00946115	2.91048e-08	0.00625488	0.0109761	0.568773	0.00560903	0.00962363	0.560003	0.0525504	0.00969095	5.89124e-08	-0.0219495	0.011891	0.0649112	0.0793128	0.0102376	9.51488e-15	0.0298845	0.0102388	0.0035154	G
rs9379832	6	26186200	A	G	0.73	0.022	0.003	1.1e-13	0.746	0.015	0.004	5.7e-05	0.019	0.005	6.4e-05	0.004	0.006	0.43	1	0	Unclassified	1	NA	0.2782	0.0279872	0.0055931	5.63296e-07	0.0189147	0.00592747	0.00141841	0.0150315	0.00692375	0.0299366	0.0225295	0.00607716	0.000209679	0.0107485	0.00608941	0.07755	0.0240951	0.00743238	0.00118782	0.0129654	0.00643466	0.0439156	0.00681348	0.00642036	0.288589	A
rs9549046	13	40647206	A	G	0.118	0.029	0.004	8e-13	0.111	0.013	0.005	0.0077	0.027	0.006	2.2e-05	0.001	0.008	0.87	1	0	Unclassified	1	NA	0.1255	0.0247751	0.0075778	0.00107818	-0.00159204	0.00796159	0.841508	0.0258855	0.00940445	0.00591717	0.0337749	0.00826725	4.40487e-05	-0.0150269	0.00817756	0.0661281	0.0250237	0.0100152	0.0124719	-0.0045454	0.00863098	0.598446	0.000588264	0.00859057	0.945405	A
rs962554	6	142734204	T	C	0.715	0.017	0.003	3.8e-09	0.712	0.012	0.003	0.00051	0.015	0.005	0.00068	0.004	0.005	0.39	1	0	Unclassified	1	NA	0.2726	0.0209854	0.00560308	0.000180301	0.0150776	0.00595416	0.011335	0.019402	0.00695338	0.00526832	0.0111163	0.0060974	0.0682881	0.00868803	0.00611328	0.155271	0.00802151	0.00748642	0.283959	0.0130099	0.00642707	0.04295	0.0106724	0.00642203	0.0965491	T
rs9645500	10	70986723	G	T	0.694	0.024	0.003	1.8e-18	0.694	0.02	0.003	1.3e-09	0.019	0.004	1e-05	0.01	0.005	0.042	1	0	Fetal_and_Maternal_-_Same_Direction	1	NA	0.2643	0.0328297	0.00567965	7.49209e-09	0.0301765	0.00600546	5.05251e-07	0.0211484	0.00704323	0.00267793	0.0271952	0.0061562	9.99725e-06	0.0187379	0.00616877	0.002386	0.00976669	0.00749071	0.192292	0.0423727	0.00654646	9.6913e-11	0.00921387	0.00644541	0.152858	G
rs9657468	8	142362391	G	T	0.334	0.015	0.003	7.9e-08	0.334	0.003	0.003	0.335	0.018	0.004	3.6e-05	-0.005	0.005	0.3	1	0	Fetal_Only	1	NA	0.334	-0.00195371	0.00531065	0.71296	-0.00397232	0.00560404	0.478432	0.00285824	0.00657869	0.66395	0.00242908	0.00576346	0.67342	-0.00830194	0.00573083	0.147441	0.00631972	0.00708851	0.37264	-0.022522	0.00607311	0.000208654	-0.00522605	0.00611643	0.392871	T
rs9851257	3	123125711	T	A	0.733	0.02	0.003	2.4e-12	0.744	0.03	0.004	7.2e-17	0.005	0.005	0.26	0.027	0.005	1.1e-06	0	1	Maternal_Only	1	NA	0.2514	0.0413175	0.00576539	7.77327e-13	0.021616	0.00611472	0.000407964	0.0170742	0.0071776	0.0173725	0.0423357	0.00625248	1.28803e-11	0.000344509	0.00625811	0.956099	0.0711275	0.00766634	1.773e-20	-0.00779536	0.0066051	0.237923	-0.0249227	0.00663798	0.000173772	T
rs9855896	3	14287150	G	A	0.214	0.004	0.003	0.186	0.222	0.023	0.004	2.4e-10	-0.014	0.005	0.0061	0.033	0.006	2.6e-09	0	1	Fetal_and_Maternal_-_Opposite_Directions	1	NA	0.2156	0.0146077	0.00606872	0.016085	0.0201642	0.00644031	0.00174336	-0.000593006	0.00752561	0.937193	0.011024	0.00656379	0.0930553	0.0149232	0.0066036	0.0238329	0.034922	0.00797419	1.19178e-05	0.0056727	0.00697446	0.416018	-0.0180445	0.0069186	0.00910615	G
rs9909342	17	25652275	A	G	0.381	0.018	0.003	2.2e-11	0.384	0.009	0.003	0.0029	0.019	0.004	6.7e-06	0.001	0.005	0.83	1	0	Fetal_Only	1	NA	0.3943	0.0245333	0.00515118	1.91466e-06	0.0277357	0.00541175	2.98321e-07	0.00452787	0.00636358	0.47676	0.0173017	0.00559015	0.00196858	0.0225047	0.00555536	5.10522e-05	0.0199598	0.00680497	0.00335668	0.023417	0.00590678	7.36421e-05	-0.00927207	0.00587334	0.114416	A
rs9912553	17	79959703	G	C	0.726	0.014	0.003	1.7e-06	0.725	0.021	0.004	1.8e-09	0.006	0.005	0.2	0.017	0.005	0.0019	0	1	Unclassified	1	NA	0.2471	0.0207827	0.0058647	0.000394825	0.0291851	0.00618776	2.40371e-06	0.00539509	0.00728207	0.458774	0.00938803	0.00639402	0.14204	0.0236135	0.00636461	0.000207304	-0.000633957	0.00788895	0.935951	0.0196832	0.00679169	0.00375509	0.00260579	0.00675011	0.699471	G
Abbreviations: EA = effect allele, NEA = non-effect allele, EAF = effect allele frequency, GWAS = genome-wide association study, OFF = offspring, SEM = structural equation model, SE = standard error, P = p-value
[truncated: 13 more columns]

## Sheet: eTable 8
eTable 8. Results from the genetic association analyses in parent-offspring trios. GCTA-GREML was used to assess the relationship between maternal/paternal/offspring allele scores and offspring neurodevelopmental trait outcomes, after analyses were adjusted for offspring year of birth, maternal age at birth, paternal age at birth, offspring sex, gestational duration and offspring genotyping batch…
			Maternal Allele Score									Offspring Allele Score									Paternal Allele Score
			(conditional on offspring and paternal allele scores)									(conditional on maternal and paternal allele scores)									(conditional on offspring and maternal allele scores)
			M1			M2			M3			M1			M2			M3			M1			M2			M3
Domain	Neurodevelopmental Outcome	Sample Size	Effect	SE	P-Value	Effect	SE	P-Value	Effect	SE	P-Value	Effect	SE	P-Value	Effect	SE	P-Value	Effect	SE	P-Value	Effect	SE	P-Value	Effect	SE	P-Value	Effect	SE	P-Value
Difficulties with social communication and behavioural flexibility (repetitive behaviours)	SCQ-full (3yr)	22901	0.000714	0.000878	0.416097	0.002204	0.001592	0.166229	0.000587	0.00247	0.812151	-0.000555	0.00101	0.582659	-0.002063	0.001834	0.260647	-0.002118	0.002855	0.458174	0.0004	0.000883	0.650548	0.001228	0.001607	0.444774	0.002478	0.002464	0.314569
	SCQ-full (8yr)	17105	-0.000339	0.000984	0.730461	0.001667	0.001774	0.34738	0.000855	0.002763	0.756982	0.000297	0.001135	0.793573	-0.00286	0.002058	0.16462	-0.000333	0.003188	0.916809	0.000399	0.00099	0.686926	0.002638	0.001794	0.141438	-0.001252	0.002749	0.648794
	SCQ-RRB (3yr)	22858	0.000267	0.000868	0.758384	0.000891	0.001575	0.571588	0.000432	0.002443	0.859641	-8e-06	0.000998	0.993604	-0.000963	0.001814	0.595508	-0.002702	0.002824	0.338669	0.000515	0.000873	0.555244	0.001348	0.00159	0.39655	0.003573	0.002439	0.142936
	SCQ-RRB (8yr)	17193	0.001732	0.000808	0.0320678	0.003314	0.001455	0.0227467	0.003859	0.002266	0.0885679	-0.002391	0.000932	0.0103042	-0.005167	0.00169	0.00223269	-0.006261	0.002618	0.0167788	0.001769	0.000812	0.0293635	0.0046	0.001472	0.00177805	0.006548	0.002254	0.00367185
	SCQ-SCI (3yr)	22901	0.000827	0.000848	0.329443	0.002258	0.001538	0.142066	-8.8e-05	0.002385	0.970567	-0.001085	0.000976	0.266276	-0.002239	0.001772	0.206394	0.000656	0.002758	0.811995	0.000409	0.000852	0.631194	0.000375	0.001552	0.809072	-0.000885	0.002379	0.709889
	SCQ-SCI (8yr)	17094	-0.001324	0.000971	0.172711	-0.000172	0.001751	0.92175	-0.00139	0.002726	0.610118	0.001381	0.00112	0.217562	-0.000877	0.002031	0.665882	0.002557	0.003146	0.416345	-0.000288	0.000977	0.768162	0.000971	0.00177	0.583288	-0.003907	0.002712	0.149688
Difficulties with attention and hyperactive-impulsive behaviour	CBCL-ADHD (18m)	27774	-0.000984	0.000776	0.204783	0.000716	0.001411	0.611845	0.001205	0.002191	0.582335	0.001112	0.000896	0.214579	0.000398	0.001621	0.806048	0.002302	0.002517	0.360412	0.000625	0.000783	0.424748	0.001138	0.001416	0.421586	0.000157	0.002173	0.942403
	CBCL-ADHD (3yr)	22857	4.1e-05	0.00087	0.962413	-0.000975	0.001578	0.536661	0.001465	0.002447	0.549378	-0.00023	0.001	0.818092	-0.000612	0.001816	0.736114	-0.002867	0.002826	0.31034	0.001098	0.000875	0.209531	0.001735	0.001592	0.275791	0.003028	0.00244	0.214612
	CBCL-ADHD (5yr)	16722	0.001294	0.000975	0.184449	0.00054	0.001769	0.76017	-0.002226	0.002738	0.416217	-0.00231	0.001123	0.0396872	-0.001364	0.002038	0.503315	-0.00085	0.00316	0.787939	0.001071	0.000979	0.273967	0.000942	0.001771	0.594793	0.002206	0.00272	0.417349
	RS-DBD-ADHD (8yr)	17184	0.000283	0.000988	0.774543	0.002044	0.00178	0.250839	0.004035	0.002773	0.145641	-0.000137	0.001138	0.904177	-0.003041	0.002064	0.140656	-0.004261	0.003197	0.182593	-0.000388	0.000993	0.695993	0.002422	0.001801	0.178687	0.00636	0.002758	0.0211096
	RS-DBD-INA (8yr)	17185	-3.1e-05	0.000979	0.974739	0.002162	0.001764	0.22034	0.003785	0.002747	0.168244	-0.000311	0.001128	0.782771	-0.002974	0.002045	0.145869	-0.003641	0.003169	0.25058	-0.00043	0.000984	0.662117	0.002209	0.001784	0.215631	0.005713	0.002733	0.036584
	RS-DBD-HYP (8yr)	17178	-3.3e-05	0.000951	0.972319	0.000553	0.001714	0.74697	0.001584	0.00267	0.553008	0.000259	0.001096	0.813189	-0.002065	0.001989	0.299172	-0.002781	0.003081	0.366723	-0.000559	0.000956	0.558731	0.001755	0.001734	0.311485	0.004459	0.002656	0.0931832
	CPRS (5yr)	16726	-0.000651	0.000979	0.506073	0.000179	0.001776	0.919718	-0.002625	0.002749	0.339632	-0.001508	0.001127	0.180875	-0.002748	0.002044	0.178812	-4.9e-05	0.003169	0.987663	0.001111	0.000983	0.258386	0.002424	0.001778	0.172779	0.003383	0.002729	0.215106
Difficulties with language	ASQ-LANG (18m)	28732	-0.000215	0.000658	0.743859	-0.000104	0.001198	0.930821	-7.3e-05	0.001862	0.968727	0.001308	0.000758	0.0844205	0.000538	0.001374	0.695385	0.000945	0.002135	0.658038	-0.000234	0.000665	0.724928	0.001254	0.001205	0.298032	0.000506	0.001846	0.784003
	ASQ-LANG (3yr)	22917	0.001308	0.0007	0.0616825	0.002359	0.00127	0.0632429	0.002573	0.001969	0.191296	-0.000869	0.000805	0.280363	-0.002828	0.001463	0.0532344	-0.004311	0.002276	0.0582101	0.000653	0.000704	0.353637	0.003256	0.001281	0.0110294	0.001536	0.001964	0.434169
	ASQ-LANG (5yr)	16676	0.001472	0.000836	0.0782781	0.001705	0.001517	0.261043	0.000898	0.002348	0.702125	-0.001896	0.000961	0.0485018	-0.002393	0.001745	0.170267	0.00017	0.002703	0.949852	-0.0001	0.000838	0.905012	0.001097	0.001516	0.469302	0.001322	0.00233	0.570455
	CCC-S (8yr)	17143	-0.001074	0.000994	0.279927	-0.000553	0.00179	0.757368	-0.000964	0.00279	0.729704	0.000198	0.001145	0.86271	-0.000741	0.002076	0.721139	0.001044	0.003216	0.745463	0.000954	0.000999	0.339601	0.002876	0.001811	0.11227	0.001645	0.002773	0.553034
Difficulties with motor skills	ASQ-MOTOR (18m)	28770	0.000824	0.000616	0.181006	0.000625	0.001121	0.57716	3e-05	0.001742	0.98626	0.000226	0.000711	0.75059	-0.001043	0.001288	0.418065	-0.002383	0.002002	0.233925	-0.000724	0.000622	0.244429	0.000414	0.001128	0.713603	-4.5e-05	0.001728	0.979224
	ASQ-MOTOR (3yr)	22840	-0.000521	0.000758	0.491872	1e-06	0.001375	0.99942	0.001229	0.002133	0.564491	0.001368	0.000871	0.116274	0.000142	0.001583	0.928523	0.000383	0.002464	0.876476	-0.000487	0.000762	0.522753	0.0004	0.001387	0.773046	0.002829	0.002125	0.183092
	CDI-MOTOR (5yr)	16714	0.000305	0.000816	0.708572	0.000192	0.001481	0.89685	-0.000397	0.002291	0.862426	-0.00084	0.000941	0.372035	-0.001517	0.001705	0.373608	-0.00023	0.002644	0.93068	-0.000556	0.000819	0.497216	-0.000242	0.001482	0.870288	0.002404	0.002275	0.290647
			Maternal Allele Score									Offspring Allele Score									Paternal Allele Score
			(conditional on offspring and paternal allele scores)									(conditional on maternal and paternal allele scores)									(conditional on offspring and maternal allele scores)
			F1			F2			F3			F1			F2			F3			F1			F2			F3
Domain	Neurodevelopmental Outcome	Sample Size	Effect	SE	P-Value	Effect	SE	P-Value	Effect	SE	P-Value	Effect	SE	P-Value	Effect	SE	P-Value	Effect	SE	P-Value	Effect	SE	P-Value	Effect	SE	P-Value	Effect	SE	P-Value
Difficulties with social communication and behavioural flexibility (repetitive behaviours)	SCQ-full (3yr)	22901	0.000787	0.000865	0.362914	0.001048	0.001134	0.355402	0.002356	0.001679	0.160552	0.000251	0.000996	0.801035	-0.000156	0.0013	0.904483	-0.000995	0.001909	0.602217	0.001058	0.000872	0.225014	0.000755	0.001143	0.508906	0.00031	0.001669	0.852649
	SCQ-full (8yr)	17105	0.001427	0.000969	0.140845	0.002327	0.00127	0.0669092	0.003303	0.001892	0.0808506	3.4e-05	0.001114	0.975652	-2e-05	0.001455	0.989033	-0.00154	0.002146	0.472995	0.002056	0.00098	0.0359088	0.002423	0.001285	0.0593485	0.002731	0.001883	0.146962
	SCQ-RRB (3yr)	22858	0.000897	0.000855	0.294122	0.000932	0.001122	0.406166	0.00183	0.001661	0.270572	0.000661	0.000985	0.502178	0.000727	0.001286	0.571857	0.000188	0.001888	0.920681	0.000579	0.000862	0.501779	-0.000207	0.001131	0.854779	-0.00078	0.001651	0.636612
	SCQ-RRB (8yr)	17193	0.000394	0.000794	0.619738	0.000189	0.00104	0.855794	-0.001949	0.001551	0.208895	-0.000326	0.000916	0.721919	-0.001146	0.001195	0.337561	-0.001123	0.001762	0.523901	0.000683	0.000804	0.395602	0.00131	0.001054	0.213911	0.001092	0.001544	0.479409
	SCQ-SCI (3yr)	22901	0.000179	0.000835	0.830258	0.000573	0.001095	0.600774	0.00161	0.001622	0.320904	-0.000728	0.000962	0.449196	-0.001522	0.001257	0.225965	-0.002018	0.001845	0.274057	0.001635	0.000842	0.0521607	0.002142	0.001104	0.0523533	0.001846	0.001612	0.252142
	SCQ-SCI (8yr)	17094	0.001221	0.000956	0.201533	0.002169	0.001253	0.0834436	0.004271	0.001867	0.0221592	0.000182	0.0011	0.868586	0.0006	0.001435	0.67586	-0.001163	0.002118	0.582935	0.001856	0.000967	0.0549415	0.001809	0.001268	0.153679	0.002535	0.001858	0.172451
Difficulties with attention and hyperactive-impulsive behaviour	CBCL-ADHD (18m)	27774	8.7e-05	0.000764	0.909337	0.00065	0.001002	0.516531	0.001114	0.001481	0.451934	-0.001001	0.000881	0.255869	-0.001619	0.001153	0.16027	-0.001094	0.001699	0.519635	0.00115	0.000768	0.13429	0.001711	0.001009	0.0899354	-0.00042	0.001484	0.777162
	CBCL-ADHD (3yr)	22857	0.000858	0.000857	0.316746	0.001847	0.001124	0.100334	0.001229	0.001664	0.460161	-0.000479	0.000986	0.627108	-0.001015	0.001288	0.430671	-0.001273	0.001891	0.500827	0.000525	0.000863	0.54296	5.2e-05	0.001132	0.963361	0.000144	0.001653	0.930581
	CBCL-ADHD (5yr)	16722	0.001002	0.00096	0.296601	0.000308	0.001259	0.806736	-0.002406	0.001862	0.196302	-0.001119	0.0011	0.309024	-0.000512	0.001447	0.723462	0.000608	0.002128	0.775097	-0.000617	0.000965	0.522577	-0.001598	0.001268	0.207578	-0.002131	0.001863	0.252684
	RS-DBD-ADHD (8yr)	17184	0.00118	0.000972	0.224751	0.001056	0.001273	0.406801	0.001602	0.001897	0.398395	-0.00152	0.001117	0.173581	-0.001761	0.001458	0.227117	-0.005757	0.002148	0.00735853	-0.000163	0.000984	0.868432	-0.001239	0.001289	0.336446	0.001746	0.001887	0.354821
	RS-DBD-INA (8yr)	17185	0.001339	0.000964	0.164831	0.001218	0.001262	0.334477	0.002333	0.00188	0.214621	-0.001481	0.001107	0.180945	-0.001488	0.001445	0.303124	-0.005397	0.00213	0.0112832	0.000395	0.000975	0.685383	-0.000388	0.001277	0.761252	0.003661	0.001871	0.0503818
	RS-DBD-HYP (8yr)	17178	0.000793	0.000936	0.396871	0.000664	0.001226	0.588095	0.000649	0.001827	0.722419	-0.00135	0.001077	0.21003	-0.001805	0.001405	0.198898	-0.004272	0.00207	0.0390397	-0.00047	0.000947	0.61968	-0.001588	0.001242	0.201044	-0.000433	0.001818	0.811746
	CPRS (5yr)	16726	0.001017	0.000962	0.290433	0.0006	0.001263	0.634745	0.000951	0.001869	0.610873	-0.001038	0.001102	0.346232	-0.001228	0.00145	0.397053	-0.002739	0.002133	0.199105	0.000676	0.000969	0.485411	0.000482	0.001273	0.70496	0.001195	0.00187	0.522799
Difficulties with language	ASQ-LANG (18m)	28732	0.000395	0.000649	0.542771	0.000352	0.000851	0.679144	0.000327	0.00126	0.795231	-0.001043	0.000747	0.162639	-0.001708	0.000978	0.0807378	-0.002772	0.001439	0.0540622	0.000429	0.000653	0.511202	9.1e-05	0.000856	0.915338	0.001695	0.001258	0.177859
	ASQ-LANG (3yr)	22917	0.000429	0.000689	0.53352	0.000701	0.000904	0.438078	-0.000268	0.001339	0.841364	-0.000719	0.000794	0.365179	-0.001915	0.001037	0.0647945	-0.002539	0.001523	0.0954936	0.00045	0.000695	0.51732	0.000378	0.000911	0.678194	0.001294	0.001331	0.33095
	ASQ-LANG (5yr)	16676	0.001466	0.000822	0.0745123	0.000468	0.001079	0.664481	-0.000459	0.001596	0.773657	-0.001538	0.000942	0.102533	-0.000662	0.001239	0.593133	-0.000621	0.00182	0.732946	0.000997	0.000827	0.227986	0.000752	0.001086	0.488655	0.002877	0.001597	0.0716237
	CCC-S (8yr)	17143	0.001581	0.000978	0.105972	0.00132	0.001281	0.302801	0.00316	0.001909	0.0978602	-0.001271	0.001124	0.258147	-0.001019	0.001467	0.487297	-0.002954	0.002162	0.171836	0.00144	0.00099	0.145795	0.00052	0.001297	0.688475	0.000751	0.001899	0.692495
Difficulties with motor skills	ASQ-MOTOR (18m)	28770	0.000248	0.000607	0.682858	-0.000142	0.000796	0.858415	-0.000119	0.001178	0.919536	0.000222	0.000701	0.751479	-0.000127	0.000917	0.889849	-0.002006	0.00135	0.137299	5.2e-05	0.000611	0.932177	0.000195	0.000801	0.80766	0.002173	0.001178	0.0650882
	ASQ-MOTOR (3yr)	22840	-0.000111	0.000746	0.881717	0.000154	0.000978	0.874879	-0.000102	0.00145	0.943919	0.000335	0.000859	0.696545	-3.9e-05	0.001122	0.972272	-0.000941	0.001649	0.568238	-0.000186	0.000753	0.804899	-0.000549	0.000986	0.577667	-0.000425	0.001441	0.768044
	CDI-MOTOR (5yr)	16714	0.000803	0.000802	0.316707	-3.1e-05	0.001052	0.976492	0.000844	0.001557	0.587772	-0.000718	0.00092	0.435135	-0.000753	0.001211	0.534073	-0.003262	0.00178	0.0668644	0.000408	0.000808	0.613594	0.000233	0.001061	0.826179	0.001867	0.001559	0.231087

## Sheet: eTable 9
eTable 9. Results from the genetic association analyses in father-child dyads. GCTA-GREML was used to assess the relationship between paternal/offspring allele scores and offspring neurodevelopmental trait outcomes, after analyses were adjusted for offspring year of birth, paternal age at birth, offspring sex, gestationa duration and offspring genotyping batch. Shown are the effect estimate for t…
			Paternal Allele Score									Offspring Allele Score
			(conditional on offspring allele score)									(conditional on paternal allele score)
			M1			M2			M3			M1			M2			M3
Domain	Neurodevelopmental Outcome	Sample Size	Effect	SE	P-Value	Effect	SE	P-Value	Effect	SE	P-Value	Effect	SE	P-Value	Effect	SE	P-Value	Effect	SE	P-Value
Difficulties with social communication and behavioural flexibility (repetitive behaviours)	SCQ-full (3yr)	25247	1.7e-05	0.000796	0.982961	0.000266	0.001451	0.854545	0.001406	0.002221	0.526702	9.8e-05	0.000789	0.901151	-0.000519	0.001446	0.719654	-0.001825	0.002244	0.416058
	SCQ-full (8yr)	18869	0.000455	0.000884	0.606759	0.001799	0.001605	0.262342	-0.002173	0.002457	0.376474	-0.000517	0.000879	0.556419	-0.002288	0.001603	0.153487	-0.000911	0.002486	0.714028
	SCQ-RRB (3yr)	25201	0.00029	0.000788	0.712858	0.000745	0.001437	0.604151	0.002299	0.002199	0.295803	0.000448	0.000781	0.566223	-0.000312	0.001431	0.827406	-0.002652	0.002223	0.232876
	SCQ-RRB (8yr)	18959	0.001247	0.000728	0.0867287	0.003645	0.001321	0.00579301	0.005499	0.002022	0.0065364	-0.001561	0.000723	0.0308455	-0.003292	0.001319	0.0125663	-0.004122	0.002046	0.04394
	SCQ-SCI (3yr)	25247	-5.7e-05	0.000768	0.940836	-0.000357	0.001399	0.798582	-0.000666	0.002141	0.755748	-0.000513	0.000762	0.500802	-0.000709	0.001394	0.611027	0.000663	0.002164	0.759318
	SCQ-SCI (8yr)	18857	-2e-06	0.000873	0.998172	0.000632	0.001584	0.689901	-0.004344	0.002425	0.0732387	6.1e-05	0.000867	0.943909	-0.001377	0.001582	0.384072	0.000827	0.002454	0.736116
Difficulties with attention and hyperactive-impulsive behaviour	CBCL-ADHD (18m)	30622	0.001137	0.000704	0.106298	0.001251	0.001275	0.326506	0.000769	0.001952	0.693614	0.000175	0.000698	0.802033	0.000106	0.001272	0.933586	0.001532	0.001971	0.436999
	CBCL-ADHD (3yr)	25197	0.00132	0.000786	0.0930762	0.002485	0.001432	0.0826815	0.003247	0.002192	0.138528	-0.000207	0.00078	0.790713	-0.001311	0.001427	0.358247	-0.002404	0.002214	0.27756
	CBCL-ADHD (5yr)	18378	0.000992	0.000883	0.26125	0.001184	0.001599	0.459019	0.003115	0.002447	0.203022	-0.001594	0.000877	0.0691314	-0.001319	0.001604	0.410895	-0.002141	0.002483	0.388543
	RS-DBD-ADHD (8yr)	18950	-0.000167	0.000893	0.851653	0.002028	0.001622	0.211187	0.005212	0.002482	0.0357359	-3.9e-05	0.000887	0.96493	-0.002095	0.001618	0.195386	-0.00246	0.002509	0.326854
	RS-DBD-INA (8yr)	18951	-9.9e-05	0.000886	0.911031	0.001733	0.001607	0.280852	0.004674	0.00246	0.0574331	-0.00051	0.00088	0.562221	-0.002061	0.001604	0.198823	-0.002405	0.002488	0.333724
	RS-DBD-HYP (8yr)	18944	-0.000286	0.000858	0.738883	0.001723	0.001558	0.268768	0.00384	0.002385	0.107384	0.000274	0.000853	0.748044	-0.001737	0.001556	0.264284	-0.001858	0.002413	0.441302
	CPRS (5yr)	18384	0.001329	0.000886	0.133614	0.002276	0.001604	0.155913	0.004708	0.002453	0.0549486	-0.001847	0.00088	0.0358289	-0.002386	0.001608	0.137854	-0.001251	0.002488	0.615095
Difficulties with language	ASQ-LANG (18m)	31681	0.000115	0.000597	0.847249	0.002054	0.001083	0.0578829	0.001574	0.001655	0.341575	0.000996	0.000591	0.0919347	0.000225	0.001077	0.834516	0.000447	0.001669	0.788834
	ASQ-LANG (3yr)	25270	0.00031	0.000633	0.624324	0.002732	0.001153	0.0178136	0.00105	0.001765	0.55191	-0.000247	0.000628	0.694089	-0.001266	0.001149	0.270537	-0.002398	0.001783	0.17865
	ASQ-LANG (5yr)	18329	-0.000107	0.000755	0.8873	0.00107	0.001366	0.433446	0.002684	0.002092	0.199498	-0.000962	0.00075	0.199609	-0.001391	0.001371	0.310302	-0.000153	0.00212	0.942467
	CCC-S (8yr)	18908	0.001499	0.000898	0.0950649	0.003346	0.001628	0.0398517	0.003291	0.002491	0.186449	-0.00069	0.000891	0.438688	-0.001714	0.001626	0.291828	-0.000953	0.002521	0.705412
Difficulties with motor skills	ASQ-MOTOR (18m)	31725	-0.000876	0.000559	0.117095	0.000409	0.001015	0.686981	0.000656	0.00155	0.67213	0.00047	0.000554	0.396229	-0.001093	0.00101	0.279173	-0.002433	0.001564	0.119797
	ASQ-MOTOR (3yr)	25185	-0.000154	0.000683	0.821609	0.000488	0.001245	0.695082	0.002072	0.001905	0.276743	0.000898	0.000678	0.185342	0.000102	0.001241	0.934494	0.001324	0.001924	0.491359
	CDI-MOTOR (5yr)	18370	-0.000504	0.000733	0.491714	-0.000274	0.001327	0.836415	0.002522	0.00203	0.214102	-0.00075	0.000729	0.303571	-0.001415	0.001331	0.287732	-0.000478	0.002059	0.81642
			Paternal Allele Score									Offspring Allele Score
			(conditional on offspring allele score)									(conditional on paternal allele score)
			F1			F2			F3			F1			F2			F3
Domain	Neurodevelopmental Outcome	Sample Size	Effect	SE	P-Value	Effect	SE	P-Value	Effect	SE	P-Value	Effect	SE	P-Value	Effect	SE	P-Value	Effect	SE	P-Value
Difficulties with social communication and behavioural flexibility (repetitive behaviours)	SCQ-full (3yr)	25247	0.000713	0.000786	0.364341	0.000227	0.001032	0.825901	-0.000408	0.001513	0.78742	0.000811	0.000788	0.303391	0.000714	0.001024	0.485637	0.00045	0.00151	0.765693
	SCQ-full (8yr)	18869	0.001986	0.000875	0.0232249	0.002185	0.001151	0.0576501	0.002688	0.00169	0.111715	0.000614	0.000873	0.481855	0.001112	0.001134	0.32679	0.000533	0.001679	0.750901
	SCQ-RRB (3yr)	25201	0.000256	0.000778	0.742119	-0.000664	0.001022	0.515882	-0.001045	0.001498	0.485429	0.001417	0.00078	0.0692682	0.001615	0.001013	0.110875	0.001109	0.001495	0.458205
	SCQ-RRB (8yr)	18959	0.000371	0.000721	0.606858	0.00122	0.000947	0.197649	0.001783	0.001391	0.199909	0.000152	0.000719	0.832572	-0.000793	0.000934	0.395861	-0.001846	0.001382	0.181633
	SCQ-SCI (3yr)	25247	0.001226	0.000758	0.105789	0.001553	0.000995	0.11857	0.000857	0.001459	0.556943	-0.000708	0.00076	0.351554	-0.001156	0.000988	0.241985	-0.000864	0.001457	0.553182
	SCQ-SCI (8yr)	18857	0.002022	0.000864	0.0192694	0.001787	0.001135	0.115384	0.002303	0.001668	0.167373	0.000389	0.000862	0.651791	0.001355	0.001119	0.225933	0.001116	0.001657	0.500625
Difficulties with attention and hyperactive-impulsive behaviour	CBCL-ADHD (18m)	30622	0.001247	0.000692	0.0715418	0.001757	0.000909	0.0532493	-0.000555	0.001338	0.67829	-0.00088	0.000694	0.204794	-0.001119	0.000904	0.215778	2.3e-05	0.001337	0.986275
	CBCL-ADHD (3yr)	25197	0.000303	0.000775	0.695821	-0.000367	0.001019	0.71873	-0.000261	0.001494	0.861316	0.000113	0.000778	0.884518	0.00024	0.001011	0.812355	-0.000138	0.001492	0.926306
	CBCL-ADHD (5yr)	18378	-0.000406	0.000871	0.641122	-0.000841	0.001144	0.462254	-0.000518	0.001691	0.759355	-0.000826	0.000868	0.341293	-0.001003	0.001131	0.375173	-0.002002	0.001681	0.23367
	RS-DBD-ADHD (8yr)	18950	-0.000324	0.000884	0.71398	-0.001216	0.001162	0.295343	0.001236	0.001706	0.468758	-0.001054	0.000882	0.232083	-0.001297	0.001145	0.257319	-0.004957	0.001693	0.00341217
	RS-DBD-INA (8yr)	18951	0.000181	0.000877	0.83649	-0.00051	0.001152	0.657977	0.002641	0.001691	0.118336	-0.000939	0.000875	0.283207	-0.000986	0.001136	0.385418	-0.004121	0.001679	0.0141105
	RS-DBD-HYP (8yr)	18944	-0.000502	0.00085	0.554796	-0.001351	0.001116	0.226059	-0.000339	0.001639	0.83614	-0.00102	0.000848	0.229042	-0.001476	0.001101	0.180051	-0.004088	0.001627	0.0119845
	CPRS (5yr)	18384	0.000249	0.000874	0.775723	0.000615	0.001147	0.591833	0.00119	0.001695	0.482639	-0.000803	0.00087	0.356013	-0.00138	0.001134	0.22363	-0.002832	0.001684	0.0926251
Difficulties with language	ASQ-LANG (18m)	31681	0.000406	0.000587	0.489156	0.000175	0.00077	0.820212	0.001366	0.001133	0.227953	-0.000841	0.000588	0.152639	-0.001612	0.000766	0.0353402	-0.002478	0.001131	0.0284531
	ASQ-LANG (3yr)	25270	0.000564	0.000624	0.366077	0.000494	0.00082	0.546882	0.001338	0.001202	0.265646	-0.000724	0.000626	0.247456	-0.00165	0.000814	0.0426597	-0.002503	0.001201	0.0371514
	ASQ-LANG (5yr)	18329	0.000403	0.000745	0.588549	0.000722	0.000978	0.460368	0.002499	0.001447	0.0841638	-0.000549	0.000742	0.459365	-0.000524	0.000967	0.5879	-0.00133	0.001436	0.35435
	CCC-S (8yr)	18908	0.000923	0.000888	0.298612	0.000423	0.001167	0.717002	-2.6e-05	0.001714	0.987897	-0.000649	0.000886	0.46386	-0.000668	0.001151	0.561669	-0.001124	0.001701	0.508748
Difficulties with motor skills	ASQ-MOTOR (18m)	31725	-0.000161	0.00055	0.769731	0.000263	0.000721	0.715282	0.001988	0.001061	0.0609712	-1.9e-05	0.000551	0.972492	-0.000664	0.000718	0.355075	-0.002425	0.001061	0.0222789
	ASQ-MOTOR (3yr)	25185	0.000196	0.000674	0.771203	-2.6e-05	0.000885	0.976563	-0.000255	0.001298	0.844253	-0.000325	0.000676	0.630681	-0.000557	0.000879	0.526293	-0.001306	0.001296	0.313591
	CDI-MOTOR (5yr)	18370	0.000148	0.000723	0.837804	0.00047	0.000949	0.620418	0.001597	0.001403	0.255006	-0.000519	0.000721	0.471627	-0.001204	0.000939	0.199767	-0.002707	0.001395	0.0523187

## Sheet: eTable 10
eTable 10. Results from the sex-stratified genetic association analyses in parent-offspring trios. GCTA-GREML was used to assess the relationship between maternal/paternal/offspring allele scores and offspring neurodevelopmental trait outcomes, after analyses were adjusted for offspring year of birth, maternal age at birth, paternal age at birth, offspring sex, gestational duration and offspring …
				Maternal Allele Score																		Offspring Allele Score																		Paternal Allele Score
				(conditional on offspring and paternal allele scores)																		(conditional on maternal and paternal allele scores)																		(conditional on offspring and maternal allele scores)
				M1						M2						M3						M1						M2						M3						M1						M2
				Male			Female			Male			Female			Male			Female			Male			Female			Male			Female			Male			Female			Male			Female			Male			Female
Domain	Neurodevelopmental Outcome	Sample Size (Males)	Sample Size (Females)	Effect	SE	P-Value	Effect	SE	P-Value	Effect	SE	P-Value	Effect	SE	P-Value	Effect	SE	P-Value	Effect	SE	P-Value	Effect	SE	P-Value	Effect	SE	P-Value	Effect	SE	P-Value	Effect	SE	P-Value	Effect	SE	P-Value	Effect	SE	P-Value	Effect	SE	P-Value	Effect	SE	P-Value	Effect	SE	P-Value	Effect
Difficulties with social communication and behavioural flexibility (repetitive behaviours)	SCQ-full (3yr)	11693	11208	0.000788	0.001269	0.534625	0.000721	0.001214	0.552576	0.002468	0.002293	0.281784	0.001476	0.002206	0.503442	0.002288	0.003568	0.521357	-0.001666	0.003411	0.625252	0.001277	0.001459	0.381434	-0.002409	0.0014	0.0853027	-0.000952	0.002652	0.719614	-0.003167	0.00254	0.212452	-0.003124	0.004103	0.446422	-0.001016	0.003978	0.798411	-0.000929	0.001272	0.465179	0.001852	0.001222	0.129634	0.001602	0.002308	0.487615	0.000823
	SCQ-full (8yr)	8739	8366	5.1e-05	0.001436	0.971669	-0.000931	0.001349	0.490106	0.003744	0.00258	0.146735	-0.000623	0.002435	0.798065	0.002681	0.004013	0.504083	-0.001427	0.0038	0.707269	0.000481	0.001651	0.770792	-1e-05	0.001567	0.994908	-0.004459	0.003001	0.137322	-0.001054	0.002832	0.709762	-0.00188	0.004582	0.681585	0.002348	0.00445	0.597749	-0.001398	0.001446	0.333642	0.002161	0.001354	0.110486	0.002331	0.002613	0.372351	0.002777
	SCQ-RRB (3yr)	11673	11185	-0.000134	0.001252	0.914766	0.000549	0.001203	0.648132	0.00098	0.002264	0.665115	0.000159	0.002187	0.942043	0.001245	0.003525	0.723945	-0.000851	0.003381	0.801272	0.002442	0.00144	0.0899174	-0.00241	0.001388	0.0825088	0.000576	0.002618	0.825859	-0.002382	0.002519	0.344346	-0.001539	0.004052	0.704085	-0.0039	0.003945	0.322862	-0.001075	0.001256	0.392058	0.002094	0.001211	0.0837824	0.001033	0.00228	0.650498	0.001614
	SCQ-RRB (8yr)	8783	8410	0.002446	0.001204	0.0421981	0.000855	0.001076	0.426841	0.004808	0.002161	0.0260882	0.001491	0.001942	0.442627	0.00541	0.003365	0.107895	0.002443	0.003031	0.42024	-0.001307	0.001384	0.344984	-0.003496	0.001249	0.00512549	-0.005193	0.002516	0.0390186	-0.00506	0.002259	0.0250955	-0.006597	0.003843	0.0860472	-0.006259	0.003549	0.0778001	0.000743	0.001211	0.539518	0.002686	0.00108	0.0128812	0.003251	0.002188	0.137324	0.005628
	SCQ-SCI (3yr)	11691	11210	0.000721	0.001236	0.559669	0.001173	0.001161	0.312334	0.001697	0.002234	0.447479	0.002797	0.002109	0.184767	0.000346	0.003477	0.920732	-0.000728	0.003261	0.823345	-0.000384	0.001422	0.787128	-0.001827	0.001339	0.172426	-0.001633	0.002586	0.527729	-0.00295	0.002429	0.22456	-0.001071	0.003999	0.78884	0.002381	0.003804	0.531367	-6.6e-05	0.00124	0.957552	0.000999	0.001168	0.392381	0.001154	0.002249	0.607869	-0.000438
	SCQ-SCI (8yr)	8733	8361	-0.00131	0.001401	0.349764	-0.001452	0.001347	0.281056	0.001135	0.002518	0.652166	-0.00143	0.002432	0.556537	-0.000557	0.003916	0.886893	-0.002528	0.003795	0.505322	0.000845	0.001611	0.599918	0.001771	0.001565	0.25779	-0.002664	0.002929	0.363073	0.000962	0.002828	0.733729	0.001684	0.00447	0.706371	0.004604	0.004444	0.3002	-0.001533	0.001412	0.277614	0.000994	0.001353	0.462544	0.001271	0.002551	0.618318	0.000836
Difficulties with attention and hyperactive-impulsive behaviour	CBCL-ADHD (18m)	14155	13619	-0.00014	0.001101	0.898816	-0.001894	0.001096	0.0839699	0.000937	0.002001	0.639594	0.000414	0.001992	0.835361	-0.000889	0.003117	0.775483	0.002941	0.003082	0.339957	0.001001	0.001279	0.433837	0.001073	0.001262	0.395193	-0.000354	0.002306	0.877994	0.001135	0.002287	0.619695	0.003258	0.003563	0.360508	0.001379	0.00357	0.699293	0.001293	0.001113	0.245347	3.1e-05	0.001101	0.977538	0.002069	0.002003	0.301627	0.000238
	CBCL-ADHD (3yr)	11679	11178	0.000793	0.001219	0.515348	-0.000738	0.001245	0.553334	-0.001637	0.002203	0.457435	-0.000506	0.002263	0.823071	-0.001302	0.00343	0.704248	0.003678	0.0035	0.293324	-0.000299	0.001401	0.831	-7.4e-05	0.001438	0.958959	0.000824	0.002548	0.746399	-0.001864	0.002606	0.474441	-0.00029	0.003941	0.94134	-0.005156	0.004079	0.206217	0.001576	0.001223	0.197525	0.000553	0.001255	0.659475	0.002115	0.002218	0.340305	0.001183
	CBCL-ADHD (5yr)	8475	8247	0.003377	0.001396	0.0155609	-0.000844	0.001364	0.536069	0.003816	0.002536	0.132393	-0.002613	0.00247	0.290103	-6.1e-05	0.003942	0.987654	-0.004413	0.003806	0.246258	-0.002221	0.001621	0.170643	-0.002366	0.001562	0.129842	-0.002694	0.002959	0.362589	-0.000206	0.002816	0.941684	-0.002295	0.004546	0.613672	0.000897	0.004407	0.838713	0.001381	0.001406	0.325992	0.000521	0.001363	0.70228	0.002949	0.002539	0.245446	-0.001458
	RS-DBD-ADHD (8yr)	8775	8409	0.000545	0.001401	0.69727	0.000539	0.001398	0.699829	0.003428	0.002516	0.173046	0.001621	0.002524	0.520721	0.005908	0.003914	0.131183	0.003045	0.003941	0.439732	0.001112	0.001608	0.489225	-0.002376	0.001623	0.143206	-0.00327	0.002924	0.263426	-0.00418	0.002936	0.154532	-0.005889	0.004468	0.187491	-0.003565	0.004613	0.439631	0.000862	0.00141	0.540969	-0.001154	0.001404	0.411113	0.006444	0.002549	0.0114698	-0.00115
	RS-DBD-INA (8yr)	8778	8407	0.000171	0.001393	0.9023	0.000449	0.00138	0.744907	0.002588	0.002501	0.300769	0.002868	0.002491	0.24959	0.006277	0.003892	0.106789	0.002545	0.003888	0.512739	0.001393	0.0016	0.383959	-0.0031	0.001601	0.0528322	-0.002237	0.002908	0.441741	-0.005111	0.002897	0.0776918	-0.005649	0.004444	0.203675	-0.002882	0.004553	0.526741	0.000157	0.001402	0.910837	-0.000453	0.001385	0.74361	0.00522	0.002532	0.0392448	-0.000131
	RS-DBD-HYP (8yr)	8773	8405	0.000242	0.001376	0.860394	-6.3e-05	0.001314	0.96176	0.002563	0.002471	0.299628	-0.001027	0.002372	0.665038	0.002526	0.003846	0.511318	0.000794	0.003703	0.830219	0.00067	0.00158	0.671529	-0.000699	0.001526	0.646909	-0.003577	0.002873	0.213117	-0.001332	0.002761	0.629498	-0.003903	0.00439	0.373968	-0.001954	0.004338	0.652395	0.000582	0.001385	0.674327	-0.001527	0.00132	0.247347	0.005265	0.002504	0.0354976	-0.001805
	CPRS (5yr)	8479	8247	0.001311	0.001406	0.351113	-0.002642	0.001365	0.0529251	0.002736	0.002555	0.284241	-0.002248	0.002471	0.362953	-0.001694	0.003973	0.669832	-0.003146	0.00381	0.408962	-0.00073	0.001633	0.654853	-0.002601	0.001561	0.0956657	-0.003201	0.00298	0.282751	-0.003069	0.002814	0.275441	-0.000332	0.004581	0.942225	-0.00052	0.004407	0.906072	0.001347	0.001417	0.341807	0.000901	0.001364	0.508896	0.003388	0.002558	0.185346	0.001432
Difficulties with language	ASQ-LANG (18m)	14634	14098	-0.000612	0.000992	0.537277	0.000438	0.000862	0.611369	-0.001617	0.001807	0.370866	0.00202	0.001567	0.197368	-0.000182	0.00282	0.948541	0.000262	0.002427	0.914034	0.001701	0.001153	0.140137	0.000889	0.00099	0.369196	0.001321	0.002083	0.525962	-0.000504	0.001797	0.779119	-0.002583	0.00322	0.422452	0.004449	0.00281	0.113359	0.00015	0.001005	0.881353	-0.0007	0.000867	0.419447	0.001586	0.001813	0.381686	0.000976
	ASQ-LANG (3yr)	11697	11220	0.001163	0.001054	0.269847	0.001455	0.000919	0.113366	0.003212	0.001904	0.0916082	0.001427	0.001671	0.393116	0.005049	0.002963	0.0883781	-0.000107	0.002582	0.966944	0.000759	0.001211	0.53082	-0.002535	0.001061	0.0168826	-0.002984	0.002201	0.17518	-0.002787	0.001924	0.147465	-0.008154	0.003407	0.0166972	-0.000291	0.003011	0.923008	0.000142	0.001057	0.893132	0.001299	0.000925	0.160222	0.004533	0.001917	0.018048	0.002102
	ASQ-LANG (5yr)	8446	8230	0.001341	0.001233	0.276776	0.001933	0.001131	0.0874311	0.001856	0.002239	0.407137	0.001702	0.002047	0.405713	0.002224	0.003484	0.523248	-6.9e-05	0.003156	0.982557	-0.000517	0.00143	0.717697	-0.003334	0.001292	0.00986587	-0.002418	0.002612	0.354588	-0.001807	0.00233	0.438023	-0.001238	0.004011	0.757587	0.002238	0.003645	0.539221	-0.001127	0.00124	0.363418	0.001079	0.001129	0.339217	0.002844	0.002239	0.20401	-0.000594
	CCC-S (8yr)	8752	8391	-0.000835	0.001418	0.555957	-0.001049	0.001393	0.451419	0.000291	0.002546	0.909002	-0.000794	0.002516	0.752321	-0.002928	0.003966	0.460347	0.001171	0.003928	0.765615	0.000585	0.001629	0.719508	-0.000647	0.001618	0.689248	-0.001083	0.002961	0.714548	-0.001537	0.002924	0.599132	0.001784	0.004524	0.693329	-0.00053	0.004596	0.908193	0.00089	0.001428	0.533121	0.001234	0.0014	0.378086	0.00238	0.002579	0.356091	0.003917
Difficulties with motor skills	ASQ-MOTOR (18m)	14661	14109	0.00175	0.000843	0.0379014	-7.9e-05	0.000901	0.930131	0.003244	0.001535	0.0345704	-0.002031	0.001638	0.215002	0.005288	0.002395	0.0272489	-0.004912	0.002536	0.0527565	0.00061	0.00098	0.533647	-0.00019	0.001034	0.854208	-0.001474	0.001771	0.405241	-0.000824	0.001877	0.660663	-0.00444	0.002738	0.104884	-0.00081	0.002935	0.782564	-0.00109	0.000854	0.201833	-0.000368	0.000906	0.68461	0.000635	0.001541	0.680288	0.000374
	ASQ-MOTOR (3yr)	11652	11188	-0.001108	0.00115	0.335308	0.000197	0.000983	0.841162	-0.000159	0.00208	0.939067	7.6e-05	0.001785	0.966039	0.001947	0.003241	0.548013	-0.000282	0.002762	0.918677	0.002672	0.001323	0.0434195	-5.7e-05	0.001133	0.959876	0.000265	0.002405	0.912261	0.000355	0.002054	0.862782	-0.000941	0.003724	0.800511	0.00282	0.003216	0.38056	-0.000603	0.001153	0.600986	-0.000358	0.000989	0.717366	0.00055	0.002094	0.792816	-3.2e-05
	CDI-MOTOR (5yr)	8469	8245	0.00107	0.001284	0.404657	-0.000485	0.000999	0.627332	0.003606	0.002333	0.122189	-0.003156	0.00181	0.0812208	0.002404	0.003627	0.507454	-0.002535	0.002788	0.363216	-0.000921	0.001493	0.537315	-0.000801	0.001144	0.483818	-0.004252	0.00272	0.117997	0.001043	0.002061	0.612811	-0.001954	0.00418	0.640168	0.001165	0.003227	0.718087	-0.000484	0.001294	0.708379	-0.000553	0.000999	0.579884	0.000675	0.002333	0.772331	-0.00116
				Maternal Allele Score			Maternal Allele Score															Offspring Allele Score			Offspring Allele Score															Paternal Allele Score			Paternal Allele Score
				(conditional on offspring and paternal allele scores)			(conditional on offspring and paternal allele scores)															(conditional on maternal and paternal allele scores)			(conditional on maternal and paternal allele scores)															(conditional on offspring and maternal allele scores)			(conditional on offspring and maternal allele scores)
				F1			F1			F2			F2			F3			F3			F1			F1			F2			F2			F3			F3			F1			F1			F2			F2
				Male			Female			Male			Female			Male			Female			Male			Female			Male			Female			Male			Female			Male			Female			Male			Female
Domain	Neurodevelopmental Outcome	Sample Size (Males)	Sample Size (Females)	Effect	SE	P-Value	Effect	SE	P-Value	Effect	SE	P-Value	Effect	SE	P-Value	Effect	SE	P-Value	Effect	SE	P-Value	Effect	SE	P-Value	Effect	SE	P-Value	Effect	SE	P-Value	Effect	SE	P-Value	Effect	SE	P-Value	Effect	SE	P-Value	Effect	SE	P-Value	Effect	SE	P-Value	Effect	SE	P-Value	Effect
Difficulties with social communication and behavioural flexibility (repetitive behaviours)	SCQ-full (3yr)	11693	11208	0.001013	0.001257	0.420308	0.000545	0.001186	0.645855	0.001501	0.001649	0.362691	0.000676	0.001554	0.663558	0.002688	0.002433	0.269242	0.001497	0.002315	0.517857	0.000723	0.001447	0.617318	-1.1e-05	0.001374	0.993612	0.000418	0.001893	0.825238	-0.000438	0.001792	0.806906	-0.001726	0.00277	0.533216	8e-05	0.002641	0.975835	0.000625	0.001251	0.617356	0.001597	0.001213	0.187983	7.8e-05	0.00165	0.962296	0.001433
	SCQ-full (8yr)	8739	8366	0.000753	0.001408	0.592787	0.002134	0.001331	0.108867	0.000446	0.001846	0.809087	0.004103	0.001743	0.0185732	0.000915	0.002749	0.739249	0.005747	0.002605	0.0273741	0.002717	0.001627	0.0949303	-0.002881	0.001532	0.0600334	0.004958	0.002131	0.0199862	-0.004999	0.001995	0.0122187	0.003636	0.003118	0.243561	-0.006661	0.002973	0.0250586	-0.000591	0.001422	0.677694	0.00492	0.001349	0.000265169	-0.002545	0.001875	0.174675	0.007433
	SCQ-RRB (3yr)	11673	11185	0.001089	0.001242	0.380589	0.000582	0.001176	0.620672	0.001293	0.00163	0.427631	0.000584	0.001541	0.704707	0.002186	0.002402	0.362783	0.001187	0.002294	0.604851	0.000948	0.001429	0.507074	0.000635	0.001362	0.641054	0.001296	0.00187	0.488279	0.000463	0.001776	0.794325	-0.001055	0.002736	0.699793	0.001589	0.002617	0.543729	0.00032	0.001235	0.795551	0.00086	0.001203	0.474683	-0.000373	0.001629	0.818889	-9.2e-05
	SCQ-RRB (8yr)	8783	8410	0.001343	0.001179	0.254661	-0.000669	0.001062	0.528732	0.00129	0.001544	0.403441	-0.000943	0.001391	0.497816	-0.001238	0.002301	0.590558	-0.002491	0.002078	0.230626	-9.8e-05	0.001364	0.942723	-0.000572	0.001223	0.639997	-0.001046	0.001788	0.55854	-0.001349	0.001592	0.396793	-0.00254	0.002613	0.331019	4e-06	0.002369	0.998653	0.000326	0.001193	0.784653	0.001015	0.001077	0.345971	0.000873	0.001572	0.57866	0.001732
	SCQ-SCI (3yr)	11691	11210	0.000125	0.001224	0.918658	0.000274	0.001134	0.809073	0.000737	0.001606	0.646303	0.000376	0.001486	0.800246	0.002503	0.002371	0.291118	6.7e-05	0.002214	0.975858	-9.6e-05	0.001411	0.945756	-0.001308	0.001314	0.319525	-0.001055	0.001846	0.567657	-0.001785	0.001714	0.297679	-0.002077	0.002702	0.442077	-0.001549	0.002525	0.539569	0.000956	0.00122	0.433271	0.002461	0.00116	0.0338754	0.00097	0.001608	0.546353	0.003328
	SCQ-SCI (8yr)	8733	8361	6.6e-05	0.001374	0.961688	0.002488	0.00133	0.0613899	-0.000418	0.001801	0.816466	0.004729	0.001741	0.0066025	0.000946	0.002682	0.724297	0.007556	0.002601	0.0036721	0.002477	0.001588	0.118802	-0.002396	0.001529	0.117106	0.005164	0.00208	0.0130394	-0.003987	0.001991	0.0452298	0.004761	0.003043	0.117683	-0.00696	0.002967	0.0189861	-0.000621	0.001388	0.654582	0.004613	0.001347	0.000615598	-0.003132	0.001829	0.0868209	0.006829
Difficulties with attention and hyperactive-impulsive behaviour	CBCL-ADHD (18m)	14155	13619	0.001203	0.001088	0.268857	-0.001133	0.001073	0.291006	0.001763	0.001429	0.217304	-0.000635	0.001406	0.651531	0.001411	0.002105	0.502661	0.000681	0.002088	0.744311	-0.002975	0.001258	0.0180367	0.001169	0.00124	0.345813	-0.003756	0.001647	0.0225775	0.000863	0.001622	0.594685	-0.0036	0.002428	0.138154	0.00197	0.002389	0.409591	0.001789	0.001084	0.0988675	0.000336	0.00109	0.757887	0.002369	0.001428	0.0971231	0.000791
	CBCL-ADHD (3yr)	11679	11178	0.002046	0.001208	0.0903207	-0.000272	0.001217	0.823146	0.003299	0.001586	0.0375186	0.000323	0.001594	0.83942	0.002565	0.002339	0.272807	-0.000274	0.002375	0.908153	-0.002581	0.001391	0.0635249	0.001606	0.00141	0.2547	-0.003239	0.001819	0.0749699	0.00146	0.001838	0.426997	-0.003889	0.002662	0.144034	0.001776	0.002712	0.512553	0.001519	0.001202	0.206328	-0.000694	0.001243	0.576621	0.002251	0.001586	0.155813	-0.00245
	CBCL-ADHD (5yr)	8475	8247	0.003018	0.001387	0.0295613	-0.000833	0.001328	0.530489	0.002797	0.00182	0.124339	-0.001983	0.001743	0.255248	-0.002094	0.002688	0.435969	-0.002519	0.002583	0.32945	-0.002864	0.001589	0.0714838	0.000437	0.00153	0.775168	-0.002833	0.002101	0.177528	0.001624	0.002004	0.417722	-0.00341	0.003075	0.267455	0.00453	0.002961	0.126044	-0.001127	0.001383	0.415132	0.000147	0.001348	0.913162	-0.001193	0.001825	0.513306	-0.001828
	RS-DBD-ADHD (8yr)	8775	8409	0.001951	0.001374	0.155625	0.000409	0.001381	0.767106	0.00148	0.001798	0.41043	0.000852	0.001808	0.63747	0.002689	0.002679	0.315507	0.000665	0.002699	0.805382	-0.002143	0.001587	0.176905	-0.00122	0.001589	0.442619	-0.002056	0.002078	0.322461	-0.001985	0.002068	0.337123	-0.007676	0.003035	0.0114336	-0.004293	0.003078	0.163095	-0.000254	0.001389	0.854904	-3.4e-05	0.001399	0.980611	-0.000311	0.001829	0.86498	-0.002161
	RS-DBD-INA (8yr)	8778	8407	0.001876	0.001366	0.169643	0.000737	0.001363	0.588701	0.00145	0.001788	0.417388	0.001117	0.001784	0.531235	0.00234	0.002663	0.379559	0.002424	0.002663	0.36269	-0.001546	0.001579	0.32753	-0.001676	0.001568	0.285125	-0.001527	0.002067	0.460058	-0.001912	0.002041	0.348864	-0.006634	0.003019	0.0279907	-0.004533	0.003039	0.135802	0.000116	0.001381	0.933059	0.000589	0.001381	0.669742	0.000337	0.001818	0.85294	-0.001227
	RS-DBD-HYP (8yr)	8773	8405	0.001622	0.001349	0.229219	-4.9e-05	0.001298	0.969887	0.001142	0.001766	0.517853	0.000337	0.001699	0.84277	0.002643	0.002631	0.315108	-0.001424	0.002537	0.574598	-0.002392	0.001559	0.124952	-0.00043	0.001494	0.773486	-0.002181	0.002041	0.285253	-0.001636	0.001945	0.400274	-0.006685	0.002982	0.0249753	-0.002057	0.002894	0.47722	-0.000482	0.001364	0.723809	-0.000417	0.001315	0.75116	-0.001067	0.001796	0.552447	-0.002148
	CPRS (5yr)	8479	8247	0.003693	0.001398	0.00825079	-0.001561	0.001325	0.238752	0.003364	0.001834	0.0666181	-0.001976	0.001739	0.255837	0.002904	0.002707	0.283372	-0.000769	0.002583	0.76592	-0.002199	0.0016	0.169325	-0.000327	0.001527	0.830434	-0.00234	0.002116	0.268787	-0.00074	0.002002	0.711658	-0.006439	0.003097	0.0376073	0.000386	0.002957	0.896141	0.000413	0.001394	0.767024	0.001487	0.001348	0.269977	0.000798	0.001839	0.664338	0.000692
Difficulties with language	ASQ-LANG (18m)	14634	14098	0.000677	0.000983	0.491007	0.000127	0.000846	0.880671	0.000616	0.001289	0.632729	0.000139	0.001107	0.900077	1.8e-05	0.001903	0.992453	0.00054	0.001646	0.74286	-0.001849	0.001136	0.103601	-0.000219	0.000976	0.822458	-0.003299	0.001488	0.0266183	-0.0001	0.001276	0.937534	-0.003971	0.002188	0.0695394	-0.001566	0.001882	0.405356	0.000976	0.000981	0.319783	-0.000183	0.000857	0.830909	0.001824	0.001291	0.157697	-0.001798
	ASQ-LANG (3yr)	11697	11220	0.000824	0.001044	0.429953	0.000158	0.000899	0.86049	0.001149	0.00137	0.401645	0.000453	0.001177	0.700329	0.001427	0.00202	0.479917	-0.001777	0.001753	0.31073	-0.000455	0.001201	0.704799	-0.001074	0.001041	0.302212	-0.002085	0.001571	0.184449	-0.00183	0.001358	0.177797	-0.005562	0.002299	0.0155499	0.000497	0.002003	0.804036	0.000712	0.001039	0.493171	0.000215	0.000919	0.815024	0.000853	0.00137	0.533529	-7.1e-05
	ASQ-LANG (5yr)	8446	8230	0.002804	0.001227	0.0222983	0.000403	0.001098	0.713596	0.000992	0.001609	0.537543	0.000441	0.00144	0.759414	-0.000345	0.002373	0.884406	-0.000184	0.002139	0.931449	-0.001974	0.001405	0.160027	-0.00122	0.001265	0.334832	-0.00027	0.001857	0.884398	-0.001044	0.001657	0.528659	-0.003486	0.002713	0.198819	0.002383	0.002446	0.329936	0.001494	0.001221	0.221108	0.000482	0.001116	0.665814	0.001242	0.001611	0.440737	0.00024
	CCC-S (8yr)	8752	8391	0.002484	0.001391	0.0741372	0.000807	0.001375	0.557265	0.002023	0.001821	0.266599	0.000934	0.001801	0.604039	0.004519	0.002714	0.0958988	0.002315	0.00269	0.389461	-0.00131	0.001607	0.414967	-0.001267	0.001583	0.423491	-0.000766	0.002105	0.715936	-0.00135	0.002061	0.512454	-0.002922	0.003075	0.341988	-0.003242	0.003065	0.29017	0.001501	0.001406	0.285716	0.001437	0.001394	0.302613	0.001388	0.001852	0.45358	-0.000296
Difficulties with motor skills	ASQ-MOTOR (18m)	14661	14109	0.0002	0.000834	0.810479	0.000463	0.000884	0.600448	0.000371	0.001094	0.734518	-0.000341	0.001157	0.768202	-0.000278	0.001616	0.863414	0.000361	0.001719	0.833663	-0.00048	0.000966	0.619263	0.000885	0.001019	0.385121	-0.001841	0.001265	0.145576	0.001511	0.001333	0.25699	-0.004356	0.001862	0.0193137	0.000243	0.001964	0.901531	0.000416	0.000833	0.617498	-0.000304	0.000895	0.734109	0.001133	0.001097	0.30169	-0.000687
	ASQ-MOTOR (3yr)	11652	11188	-0.000606	0.001139	0.594694	0.000767	0.000961	0.424797	-0.000244	0.001495	0.870352	0.000937	0.001258	0.456373	0.000781	0.002208	0.723553	-0.000656	0.001875	0.726439	0.001414	0.001311	0.280781	-0.001021	0.001112	0.358532	0.000183	0.001716	0.915072	-0.000459	0.001449	0.751418	-0.00186	0.002513	0.459208	6e-05	0.002139	0.977622	-0.000318	0.001134	0.779153	0.000168	0.000982	0.864161	0.000175	0.001496	0.906877	-0.001109
	CDI-MOTOR (5yr)	8469	8245	0.001835	0.001276	0.150409	-0.000246	0.00097	0.799798	0.001202	0.001674	0.472732	-0.001149	0.001273	0.366742	0.004229	0.00247	0.0868698	-0.002376	0.00189	0.208702	-0.001784	0.001461	0.222055	0.000115	0.001119	0.918145	-0.002347	0.001932	0.224441	0.000584	0.001467	0.690563	-0.007977	0.002826	0.00476185	0.001003	0.002166	0.643317	0.000698	0.001272	0.583182	0.000207	0.000987	0.833881	0.001475	0.001679	0.379673	-0.000818
[truncated: 8 more columns]

## Sheet: eTable 11
eTable 11. Results from the sex-stratified genetic association analyses in mother-child dyads. GCTA-GREML was used to assess the relationship between maternal/ offspring allele scores and offspring neurodevelopmental trait outcomes, after analyses were adjusted for offspring year of birth, maternal age at birth, offspring sex, gestational duration and offspring genotyping batch. Shown are the eff…
				Maternal Allele Score			Maternal Allele Score															Offspring Allele Score			Offspring Allele Score
				(conditional on offspring allele score)			(conditional on offspring allele score)															(conditional on maternal allele score)			(conditional on maternal allele score)
				M1			M1			M2			M2			M3			M3			M1			M1			M2			M2			M3			M3
				Male			Female			Male			Female			Male			Female			Male			Female			Male			Female			Male			Female
Domain	Neurodevelopmental Outcome	Sample Size (Males)	Sample Size (Females)	Effect	SE	P-Value	Effect	SE	P-Value	Effect	SE	P-Value	Effect	SE	P-Value	Effect	SE	P-Value	Effect	SE	P-Value	Effect	SE	P-Value	Effect	SE	P-Value	Effect	SE	P-Value	Effect	SE	P-Value	Effect	SE	P-Value	Effect	SE	P-Value
Difficulties with social communication and behavioural flexibility (repetitive behaviours)	SCQ-full (3yr)	17378	16668	-0.000211	0.000975	0.828668	-7.1e-05	0.000939	0.939728	0.001346	0.001776	0.448521	-3.5e-05	0.001719	0.983756	0.00093	0.002772	0.73725	-0.001701	0.002656	0.521889	0.001361	0.000972	0.161452	-0.000867	0.000937	0.354813	-0.000573	0.001774	0.746696	-0.001147	0.001712	0.502873	-0.001112	0.002747	0.685621	0.000518	0.002681	0.846793
	SCQ-full (8yr)	12739	12229	-4.3e-05	0.001111	0.969127	-0.000902	0.001049	0.389863	0.000757	0.002015	0.707153	-0.001767	0.001915	0.356156	0.002631	0.003134	0.401187	-0.001174	0.002991	0.694681	-0.000911	0.001098	0.406714	-0.000143	0.00106	0.892686	-0.002223	0.002011	0.268978	-0.000442	0.001923	0.818209	-0.004156	0.003097	0.179614	0.00261	0.003013	0.386355
	SCQ-RRB (3yr)	17344	16636	-0.00044	0.000963	0.647739	9.2e-05	0.000934	0.921534	0.000896	0.001756	0.609876	-0.000539	0.001711	0.752746	-0.000151	0.002741	0.956067	-0.002412	0.002641	0.36109	0.001648	0.000961	0.0863672	-0.001268	0.000932	0.173667	-0.000482	0.001753	0.783349	-0.00083	0.001704	0.626195	0.000217	0.002715	0.936296	8e-06	0.002666	0.997606
	SCQ-RRB (8yr)	12804	12287	0.000965	0.000933	0.300997	-6e-05	0.000842	0.943192	0.002482	0.00169	0.141931	-0.000877	0.001537	0.568276	0.003711	0.00263	0.158237	0.001352	0.002399	0.573048	-0.0007	0.000921	0.447229	-0.001557	0.00085	0.0669865	-0.002551	0.001686	0.130267	-0.000822	0.001544	0.59446	-0.003643	0.002598	0.160846	-0.000735	0.002419	0.761246
	SCQ-SCI (3yr)	17380	16666	-0.000328	0.000948	0.729349	0.000212	0.000899	0.813574	0.000522	0.001727	0.762455	0.001156	0.001646	0.482487	0.000422	0.002696	0.875617	0.000862	0.002542	0.734532	0.000543	0.000946	0.565971	-0.000534	0.000897	0.551631	-0.00032	0.001725	0.852831	-0.001643	0.001639	0.316131	-0.000583	0.002671	0.827218	4.6e-05	0.002565	0.985692
	SCQ-SCI (8yr)	12732	12221	-0.000737	0.001086	0.497368	-0.000916	0.001048	0.382093	-0.000682	0.001969	0.729066	-0.001619	0.001914	0.397624	0.000921	0.003063	0.763654	-0.002105	0.002989	0.481278	-0.000562	0.001073	0.600442	0.000592	0.00106	0.576509	-0.001335	0.001965	0.496891	-8.6e-05	0.001922	0.964311	-0.002465	0.003026	0.415297	0.0031	0.003012	0.303378
Difficulties with attention and hyperactive-impulsive behaviour	CBCL-ADHD (18m)	20916	20072	-0.000846	0.000854	0.321865	-0.001734	0.000848	0.0408735	3e-05	0.00156	0.984657	0.000821	0.001553	0.597045	-0.00024	0.002428	0.92126	0.003655	0.002399	0.127621	0.001588	0.000856	0.0635762	0.000758	0.000846	0.370263	-0.000301	0.001559	0.846902	0.000271	0.001544	0.860672	0.000105	0.002405	0.965176	0.000277	0.002409	0.908457
	CBCL-ADHD (3yr)	17355	16625	-3.4e-05	0.000943	0.971238	-0.000597	0.000962	0.534875	-0.000765	0.001719	0.656301	0.001156	0.00176	0.511298	-0.001224	0.002683	0.648242	0.007385	0.002719	0.00660615	0.001153	0.000941	0.220465	0.00013	0.000959	0.892171	0.001414	0.001716	0.409934	-0.001011	0.001753	0.564125	0.002375	0.002659	0.371754	-0.005828	0.002744	0.0336779
	CBCL-ADHD (5yr)	12099	11756	0.003008	0.001099	0.00619959	-0.000525	0.001071	0.623995	0.002831	0.002001	0.157129	-0.000531	0.001964	0.786878	-9.1e-05	0.003122	0.976747	0.000631	0.003026	0.834818	-0.00099	0.001099	0.367685	-0.002108	0.001069	0.0486169	-3.7e-05	0.002022	0.985401	-0.001991	0.001943	0.305503	0.000543	0.003102	0.861042	-0.005439	0.003036	0.0732128
	RS-DBD-ADHD (8yr)	12789	12288	0.000701	0.001085	0.518226	0.000858	0.001081	0.427365	0.001242	0.001968	0.527977	0.002132	0.001973	0.27988	0.000864	0.003061	0.777744	0.003916	0.003081	0.203723	0.001656	0.001072	0.1224	-0.003578	0.001092	0.00105081	0.001326	0.001963	0.49936	-0.004419	0.001982	0.0257763	0.002104	0.003027	0.487007	-0.003482	0.003108	0.262571
	RS-DBD-INA (8yr)	12791	12286	0.000609	0.001078	0.572118	0.000711	0.001067	0.505185	0.000871	0.001955	0.655941	0.00214	0.001948	0.271959	0.001038	0.003041	0.732851	0.001878	0.003042	0.536999	0.001549	0.001065	0.145819	-0.003712	0.001078	0.00057442	0.001012	0.001951	0.603964	-0.004531	0.001957	0.0205977	0.001937	0.003007	0.519469	-0.002539	0.003069	0.408064
	RS-DBD-HYP (8yr)	12786	12282	0.000544	0.001066	0.609828	0.000574	0.001018	0.572856	0.001056	0.001933	0.584859	0.000818	0.001859	0.659922	-0.000176	0.003006	0.953311	0.003546	0.002903	0.221899	0.001061	0.001053	0.313648	-0.002434	0.001029	0.0180105	0.001071	0.001928	0.578554	-0.00244	0.001868	0.191481	0.002294	0.002973	0.440345	-0.002793	0.002929	0.340303
	CPRS (5yr)	12097	11759	0.000925	0.001104	0.402108	-0.002087	0.001064	0.0498247	0.001207	0.002009	0.547976	-0.001557	0.00195	0.424603	-0.003476	0.003136	0.267681	-0.000388	0.003007	0.897332	0.000696	0.001103	0.528036	-0.001179	0.001062	0.266926	0.00045	0.002032	0.824737	-0.001638	0.001928	0.395556	0.00343	0.003118	0.271304	-0.000634	0.003015	0.833448
Difficulties with language	ASQ-LANG (18m)	22507	21572	-0.00128	0.00075	0.087884	0.000554	0.000659	0.400534	-0.002906	0.001371	0.034038	0.00084	0.001203	0.485018	-0.004234	0.002133	0.0471447	-0.001151	0.001859	0.535817	0.001633	0.000751	0.0296725	0.000397	0.000656	0.545057	0.003228	0.001369	0.0183774	-0.000684	0.001196	0.567385	0.003176	0.002118	0.133737	0.001828	0.00187	0.328302
	ASQ-LANG (3yr)	17395	16684	0.000394	0.000814	0.628365	-0.000112	0.000714	0.875353	0.000883	0.001484	0.551835	-0.000106	0.001308	0.93541	0.003088	0.002315	0.182234	0.000768	0.002019	0.703659	0.000558	0.000812	0.491962	-0.00083	0.000712	0.243724	-0.000116	0.001482	0.937611	-0.000349	0.001302	0.788662	-0.004712	0.002296	0.0401439	-0.000349	0.001302	0.788662
	ASQ-LANG (5yr)	12062	11736	0.00172	0.000965	0.0746867	0.000571	0.000889	0.520682	0.000176	0.001757	0.920209	0.001035	0.00163	0.525448	0.000267	0.002743	0.922457	0.000361	0.002513	0.885775	-0.001627	0.000965	0.0917938	-0.001585	0.000887	0.0739501	-0.001252	0.001779	0.481578	-0.002148	0.001612	0.182694	0.000537	0.002726	0.843834	-0.002148	0.001612	0.182694
	CCC-S (8yr)	12749	12250	-0.000628	0.0011	0.568061	-0.00081	0.001079	0.452836	-0.000551	0.001992	0.782082	-0.001815	0.001969	0.356639	-0.001362	0.003102	0.66061	-0.000699	0.003074	0.82012	0.000949	0.001086	0.3822	-0.000339	0.00109	0.755794	0.000538	0.001989	0.786785	-0.000237	0.001978	0.904627	0.000698	0.003065	0.819854	0.001924	0.003099	0.534701
Difficulties with motor skills	ASQ-MOTOR (18m)	22542	21592	0.001783	0.00064	0.00533732	-0.000211	0.000685	0.75806	0.00406	0.001171	0.000526063	-0.00224	0.001251	0.0733627	0.005668	0.001821	0.00185463	-0.005404	0.001932	0.00515633	-0.000253	0.000642	0.693521	0.000114	0.000682	0.867248	-0.002197	0.001169	0.0601921	0.000206	0.001243	0.868371	-0.004617	0.001808	0.01066	0.000781	0.001943	0.687717
	ASQ-MOTOR (3yr)	17325	16636	-0.00121	0.000879	0.168647	9.9e-05	0.000757	0.89595	-0.001579	0.001602	0.324308	0.000614	0.001385	0.657533	3.9e-05	0.002502	0.987563	0.001032	0.002139	0.629473	0.000868	0.000877	0.322302	0.000168	0.000754	0.823682	-0.000102	0.0016	0.949169	0.000108	0.001379	0.937575	0.000229	0.002481	0.926459	0.002715	0.002157	0.208141
	CDI-MOTOR (5yr)	12086	11757	0.001398	0.001005	0.164212	7.4e-05	0.000779	0.92432	0.002696	0.001829	0.140474	-0.000516	0.001428	0.717842	0.002545	0.002853	0.37237	-0.000442	0.002201	0.840841	-0.001524	0.001004	0.129032	-0.001145	0.000778	0.141096	-0.004153	0.001848	0.0246212	-0.001224	0.001412	0.386021	-0.001205	0.002835	0.670805	-0.001434	0.002207	0.515853
				Maternal Allele Score			Maternal Allele Score															Offspring Allele Score			Offspring Allele Score
				(conditional on offspring allele score)			(conditional on offspring allele score)															(conditional on maternal allele score)			(conditional on maternal allele score)
				F1			F1			F2			F2			F3			F3			F1			F1			F2			F2			F3			F3
				Male			Female			Male			Female			Male			Female			Male			Female			Male			Female			Male			Female
Domain	Neurodevelopmental Outcome	Sample Size (Males)	Sample Size (Females)	Effect	SE	P-Value	Effect	SE	P-Value	Effect	SE	P-Value	Effect	SE	P-Value	Effect	SE	P-Value	Effect	SE	P-Value	Effect	SE	P-Value	Effect	SE	P-Value	Effect	SE	P-Value	Effect	SE	P-Value	Effect	SE	P-Value	Effect	SE	P-Value
Difficulties with social communication and behavioural flexibility (repetitive behaviours)	SCQ-full (3yr)	17378	16668	-0.000127	0.000971	0.895939	-0.000475	0.000922	0.606424	0.000784	0.00127	0.537022	-0.000581	0.001208	0.630545	0.001881	0.001872	0.314989	-0.000313	0.001799	0.861877	0.001972	0.000975	0.0431181	0.000869	0.000922	0.345928	0.001312	0.00127	0.301571	0.000759	0.001211	0.53082	-0.000707	0.001871	0.705525	0.001405	0.0018	0.435064
	SCQ-full (8yr)	12739	12229	8.2e-05	0.001089	0.939977	-0.000818	0.001041	0.431995	-0.000335	0.001432	0.815033	-0.000609	0.001366	0.655722	-0.000741	0.002123	0.727063	0.000236	0.002042	0.907991	0.001768	0.001095	0.106395	0.001005	0.001037	0.332474	0.002715	0.001426	0.0569197	0.00144	0.001361	0.290035	0.00393	0.002115	0.0631469	0.000951	0.002042	0.641416
	SCQ-RRB (3yr)	17344	16636	0.000112	0.00096	0.907124	0.000144	0.000918	0.875353	0.000444	0.001255	0.7235	2.4e-05	0.001202	0.98407	0.001016	0.00185	0.582876	0.000305	0.001789	0.864628	0.001873	0.000965	0.0522664	0.000808	0.000917	0.378245	0.001989	0.001256	0.113285	0.000598	0.001205	0.619707	-4.9e-05	0.001849	0.978858	0.001748	0.001791	0.329069
	SCQ-RRB (8yr)	12804	12287	0.000572	0.000914	0.531433	-0.001106	0.000835	0.18532	0.000387	0.0012	0.747074	-0.001546	0.001095	0.157988	-0.001084	0.001781	0.542759	-0.002982	0.001638	0.068681	-0.000397	0.000919	0.665748	0.000321	0.000832	0.699632	-0.001175	0.001198	0.326691	0.00047	0.001092	0.666903	-0.001142	0.001775	0.519977	0.001673	0.001638	0.30708
	SCQ-SCI (3yr)	17380	16666	-0.000584	0.000945	0.536582	-0.000896	0.000883	0.310238	0.00041	0.001235	0.739901	-0.001	0.001156	0.38701	0.002336	0.001821	0.199558	-0.001332	0.001723	0.439481	0.000801	0.000949	0.398643	0.000218	0.000883	0.804997	-0.000427	0.001235	0.729531	0.000253	0.00116	0.827349	-0.001633	0.00182	0.369584	0.000379	0.001724	0.825998
	SCQ-SCI (8yr)	12732	12221	-0.000147	0.001064	0.890116	-0.000379	0.00104	0.715542	-0.000559	0.001399	0.689472	6.9e-05	0.001365	0.959685	-0.000299	0.002074	0.88537	0.001892	0.002042	0.354164	0.001787	0.00107	0.0949009	0.001179	0.001037	0.255566	0.002855	0.001394	0.0405538	0.001732	0.00136	0.20283	0.004135	0.002066	0.0453437	0.000515	0.002041	0.800788
Difficulties with attention and hyperactive-impulsive behaviour	CBCL-ADHD (18m)	20916	20072	0.000322	0.000847	0.703823	-0.001319	0.00084	0.11636	0.000989	0.00111	0.372934	-0.000745	0.001098	0.497451	0.001226	0.001636	0.453623	0.001997	0.001627	0.219668	-0.000135	0.00085	0.873808	0.001083	0.000837	0.195698	-0.00058	0.001111	0.601634	0.001131	0.001101	0.304304	-0.001372	0.001643	0.403685	-0.000256	0.00163	0.875201
	CBCL-ADHD (3yr)	17355	16625	0.001168	0.00094	0.214032	-0.000585	0.000944	0.535453	0.002673	0.001228	0.0295022	0.000378	0.001237	0.759926	0.002125	0.001811	0.240642	0.000917	0.001843	0.618795	-0.000762	0.000944	0.419549	0.001548	0.000944	0.10104	-0.000813	0.001228	0.507938	0.000957	0.001242	0.440985	-0.001966	0.001809	0.27713	0.002528	0.001846	0.170859
	CBCL-ADHD (5yr)	12099	11756	0.002211	0.00109	0.0425153	-0.000856	0.001054	0.416709	0.002209	0.001426	0.12136	-0.001425	0.001381	0.302137	-0.002503	0.002115	0.23663	-0.001446	0.002059	0.482503	-0.002771	0.001089	0.0109423	0.000712	0.00105	0.497711	-0.002556	0.001428	0.0734674	0.000762	0.001386	0.582468	-0.002848	0.002118	0.178733	0.003654	0.002076	0.0783882
	RS-DBD-ADHD (8yr)	12789	12288	0.001581	0.001063	0.136936	0.000338	0.001072	0.752535	0.001139	0.001397	0.41489	0.001286	0.001407	0.360716	0.001365	0.002072	0.510035	0.00138	0.002103	0.511692	-0.001656	0.00107	0.121703	-0.000796	0.001069	0.456501	-0.001135	0.001394	0.415528	-0.002932	0.001402	0.0365014	-0.0039	0.002066	0.0590655	-0.002289	0.002103	0.276399
	RS-DBD-INA (8yr)	12791	12286	0.00172	0.001057	0.103685	0.00052	0.001059	0.623406	0.001309	0.001388	0.345638	0.001101	0.001389	0.427978	0.00075	0.002059	0.715668	0.002027	0.002076	0.328868	-0.001195	0.001063	0.260938	-0.000723	0.001055	0.49315	-0.000722	0.001385	0.602158	-0.002368	0.001384	0.0870843	-0.002073	0.002053	0.312619	-0.001501	0.002077	0.469878
	RS-DBD-HYP (8yr)	12786	12282	0.001266	0.001044	0.225266	0.000252	0.00101	0.80297	0.000972	0.001372	0.478663	0.001359	0.001325	0.305052	0.002098	0.002035	0.30256	0.000201	0.001982	0.919223	-0.001924	0.00105	0.0668947	-0.000644	0.001007	0.522482	-0.001676	0.001368	0.22052	-0.002785	0.001321	0.0350093	-0.005056	0.002029	0.0127073	-0.001694	0.001982	0.392722
	CPRS (5yr)	12097	11759	0.002019	0.001094	0.0649618	-0.001975	0.001045	0.0587644	0.001413	0.001432	0.323774	-0.002633	0.001369	0.0544422	0.000203	0.002124	0.923859	-0.001395	0.002045	0.495143	-0.001475	0.001093	0.177177	0.001055	0.001042	0.31131	-0.001087	0.001434	0.448439	0.000811	0.001376	0.5556	-0.004049	0.002127	0.0569597	0.001105	0.00206	0.591677
Difficulties with language	ASQ-LANG (18m)	22507	21572	0.000719	0.000744	0.333845	0.001279	0.000651	0.0494525	0.000397	0.000973	0.683262	0.001609	0.000851	0.0586622	0.000465	0.001437	0.746248	0.001524	0.001262	0.227198	-0.000798	0.000747	0.285397	-0.000369	0.000648	0.569055	-0.001369	0.000975	0.160288	-0.000728	0.000853	0.393405	-0.001197	0.001441	0.406158	-0.0012	0.001264	0.342434
	ASQ-LANG (3yr)	17395	16684	0.000282	0.000811	0.728051	-0.000252	0.000701	0.719231	0.000817	0.00106	0.440852	0.000402	0.000918	0.661453	0.00046	0.001563	0.768524	0.000127	0.001367	0.92598	0.000213	0.000815	0.793823	-0.000881	0.000701	0.208835	-0.00141	0.00106	0.183456	-0.00183	0.000921	0.0469256	-0.002704	0.001562	0.0834314	-0.00127	0.00137	0.353923
	ASQ-LANG (5yr)	12062	11736	0.000785	0.000958	0.412549	0.000542	0.000874	0.535167	-0.000809	0.001254	0.518839	0.001141	0.001145	0.319004	-0.003923	0.001859	0.0348347	0.001363	0.00171	0.425407	-0.000462	0.000958	0.629625	-0.000397	0.000871	0.648535	0.000616	0.001256	0.623818	-0.00067	0.001149	0.559815	0.000997	0.001862	0.592342	0.001102	0.001721	0.521961
	CCC-S (8yr)	12749	12250	0.000872	0.001077	0.418138	1e-06	0.001069	0.999254	0.001071	0.001415	0.449116	0.000729	0.001403	0.603342	0.002436	0.002099	0.245824	0.001133	0.002097	0.588993	-0.000211	0.001084	0.845667	-0.000853	0.001066	0.423602	3e-06	0.001412	0.998305	-0.002256	0.001398	0.106585	-0.000981	0.002093	0.63928	-0.003519	0.002097	0.0933253
Difficulties with motor skills	ASQ-MOTOR (18m)	22542	21592	0.000254	0.000635	0.689156	0.000703	0.000677	0.299082	0.000267	0.000831	0.747983	4e-05	0.000885	0.96395	0.000569	0.001227	0.642839	-7.4e-05	0.001312	0.955021	-2.1e-05	0.000638	0.973742	0.00037	0.000674	0.583032	-0.000283	0.000833	0.734055	0.000622	0.000887	0.483153	-0.001389	0.001232	0.259559	0.000322	0.001314	0.806415
	ASQ-MOTOR (3yr)	17325	16636	-0.00074	0.000876	0.398251	-0.00023	0.000743	0.756899	-0.000784	0.001145	0.493523	0.000181	0.000973	0.852427	0.000723	0.001688	0.66842	-0.000951	0.001448	0.51133	0.000948	0.00088	0.281358	-0.000431	0.000742	0.561333	0.000795	0.001145	0.48748	-0.000715	0.000975	0.463355	-0.00049	0.001687	0.771467	-0.000699	0.00145	0.629757
	CDI-MOTOR (5yr)	12086	11757	0.000727	0.000996	0.465439	-0.000523	0.000765	0.49419	0.000115	0.001303	0.929672	-0.000538	0.001002	0.591319	0.001241	0.001932	0.520653	-0.000472	0.001497	0.752536	-0.001497	0.000995	0.132447	0.000858	0.000763	0.260797	-0.001838	0.001305	0.159004	0.000316	0.001007	0.75367	-0.00476	0.001935	0.0138957	0.000371	0.001509	0.805792

## Sheet: eTable 12
eTable 12. Results from the sex-stratified genetic association analyses in father-child dyads. GCTA-GREML was used to assess the relationship between paternal/offspring allele scores and offspring neurodevelopmental trait outcomes, after analyses were adjusted for offspring year of birth, paternal age at birth, offspring sex, gestational duration and offspring genotyping batch. Shown are the effe…
				Paternal Allele Score			Paternal Allele Score															Offspring Allele Score			Offspring Allele Score
				(conditional on offspring allele score)			(conditional on offspring allele score)															(conditional on paternal allele score)			(conditional on paternal allele score)
				M1			M1			M2			M2			M3			M3			M1			M1			M2			M2			M3			M3
				Male			Female			Male			Female			Male			Female			Male			Female			Male			Female			Male			Female
Domain	Neurodevelopmental Outcome	Sample Size (Males)	Sample Size (Females)	Effect	SE	P-Value	Effect	SE	P-Value	Effect	SE	P-Value	Effect	SE	P-Value	Effect	SE	P-Value	Effect	SE	P-Value	Effect	SE	P-Value	Effect	SE	P-Value	Effect	SE	P-Value	Effect	SE	P-Value	Effect	SE	P-Value	Effect	SE	P-Value
Difficulties with social communication and behavioural flexibility (repetitive behaviours)	SCQ-full (3yr)	12880	12367	-0.001236	0.001147	0.281215	0.001341	0.001101	0.22323	0.000176	0.00208	0.932567	0.000592	0.002015	0.768913	0.000443	0.003204	0.890031	0.002317	0.003064	0.449529	0.001886	0.001135	0.0965782	-0.001714	0.001095	0.117513	0.000758	0.002078	0.71528	-0.002097	0.002005	0.295614	-0.000674	0.003237	0.835059	-0.003402	0.003101	0.272613
	SCQ-full (8yr)	9611	9258	-0.001369	0.001291	0.288954	0.002343	0.001208	0.052432	0.000461	0.002337	0.843623	0.002924	0.002197	0.18322	-0.005323	0.003584	0.137488	0.000272	0.003361	0.935499	-4.5e-05	0.001276	0.971867	-0.001082	0.001208	0.370415	-0.002382	0.002324	0.305383	-0.001937	0.002207	0.380127	-0.000972	0.003588	0.786466	3e-06	0.003442	0.999305
	SCQ-RRB (3yr)	12858	12343	-0.001085	0.001132	0.337821	0.001666	0.001094	0.127796	-9.7e-05	0.002054	0.962334	0.001851	0.002002	0.355187	0.00021	0.003164	0.947082	0.004522	0.003045	0.137529	0.002724	0.00112	0.0150098	-0.0019	0.001087	0.0804761	0.001305	0.002051	0.524597	-0.002211	0.001991	0.266785	-0.00022	0.003197	0.945137	-0.005524	0.003081	0.072985
	SCQ-RRB (8yr)	9654	9305	0.000174	0.001087	0.872823	0.002376	0.000964	0.0137116	0.002284	0.001968	0.245817	0.005007	0.001753	0.00428682	0.004995	0.003018	0.0979104	0.005983	0.002681	0.0256394	-0.000305	0.001075	0.776624	-0.002897	0.000964	0.00265418	-0.002522	0.001958	0.197729	-0.00415	0.001761	0.0184423	-0.003739	0.003022	0.215991	-0.004847	0.002745	0.0774368
	SCQ-SCI (3yr)	12879	12368	-0.0005	0.001118	0.654711	0.000406	0.001048	0.698457	0.000429	0.002028	0.832467	-0.00116	0.001919	0.545524	0.000391	0.003123	0.900365	-0.001953	0.002918	0.503308	-0.000119	0.001107	0.914394	-0.00082	0.001043	0.431754	-0.000456	0.002027	0.822008	-0.001055	0.001909	0.580506	9.9e-05	0.003155	0.974967	0.00111	0.002953	0.706999
	SCQ-SCI (8yr)	9604	9253	-0.001267	0.00126	0.314629	0.001307	0.001208	0.279273	-0.000147	0.00228	0.948593	0.001245	0.002196	0.570755	-0.008075	0.003496	0.0209002	-0.001437	0.00336	0.668885	-0.000213	0.001245	0.864157	0.000276	0.001208	0.819276	-0.001952	0.002267	0.389211	-0.000512	0.002207	0.816546	0.00107	0.0035	0.759822	0.001628	0.003441	0.636129
Difficulties with attention and hyperactive-impulsive behaviour	CBCL-ADHD (18m)	15604	15018	0.00155	0.001001	0.121514	0.000781	0.000988	0.429244	0.00232	0.001806	0.19893	0.000213	0.001798	0.905699	0.002929	0.002775	0.291199	-0.001104	0.002743	0.687331	0.000485	0.000996	0.626295	-0.0003	0.000978	0.759035	-0.000682	0.001806	0.705705	0.000858	0.001789	0.631514	0.001213	0.002806	0.665532	0.001598	0.002764	0.563164
	CBCL-ADHD (3yr)	12862	12335	0.001231	0.0011	0.263101	0.001401	0.001126	0.213416	0.001814	0.001994	0.362965	0.003167	0.002059	0.124018	0.006827	0.003069	0.0261146	-0.000187	0.003129	0.952344	0.000168	0.001088	0.877285	-0.000588	0.00112	0.599583	-3e-05	0.001992	0.987984	-0.00269	0.002047	0.188806	-0.001669	0.0031	0.59031	-0.003583	0.003164	0.257455
	CBCL-ADHD (5yr)	9306	9072	0.000796	0.00127	0.530809	0.001049	0.001229	0.39336	0.00233	0.002287	0.308297	-0.000361	0.002237	0.871797	0.010904	0.003526	0.00198508	-0.005281	0.003394	0.119713	-0.000116	0.001264	0.926879	-0.00296	0.001219	0.0151731	-0.000572	0.002312	0.804595	-0.001938	0.002226	0.383962	-0.003552	0.003576	0.320569	-0.000755	0.003446	0.826576
	RS-DBD-ADHD (8yr)	9647	9303	0.001103	0.00127	0.385118	-0.001084	0.001258	0.388861	0.005023	0.0023	0.0289686	-0.0006	0.002288	0.793138	0.011697	0.003525	0.000905678	-0.0009	0.003501	0.797125	0.000992	0.001255	0.429272	-0.001461	0.001258	0.245493	-0.001622	0.002286	0.477992	-0.003078	0.002299	0.180622	-0.004336	0.003528	0.219062	-0.001177	0.003583	0.742537
	RS-DBD-INA (8yr)	9650	9301	0.000596	0.001264	0.63727	-0.000432	0.001241	0.72776	0.003781	0.002289	0.0985727	7.3e-05	0.002257	0.974198	0.009487	0.00351	0.0068748	0.000281	0.003453	0.935141	0.000833	0.00125	0.505155	-0.002291	0.001241	0.0648789	-0.00134	0.002276	0.556028	-0.003193	0.002267	0.158992	-0.004355	0.003514	0.215224	-0.000921	0.003534	0.794392
	RS-DBD-HYP (8yr)	9645	9299	0.000748	0.001244	0.547649	-0.001191	0.001181	0.31323	0.004372	0.002253	0.0523161	-0.000866	0.002148	0.686826	0.010095	0.003453	0.00346071	-0.002409	0.003285	0.463355	0.000693	0.001229	0.57284	-0.000276	0.001181	0.815218	-0.00207	0.002239	0.355216	-0.001743	0.002158	0.419268	-0.003299	0.003457	0.339934	-0.000933	0.003364	0.781513
	CPRS (5yr)	9309	9075	0.000843	0.001279	0.509826	0.001839	0.001227	0.133931	0.001917	0.002304	0.405391	0.00253	0.002232	0.256999	0.008301	0.00355	0.0193712	0.000807	0.003388	0.811731	-7.2e-05	0.001273	0.954896	-0.003774	0.001217	0.00192824	-0.001656	0.002329	0.477063	-0.003385	0.00222	0.127315	-0.002321	0.003601	0.519223	-0.000495	0.003438	0.885517
Difficulties with language	ASQ-LANG (18m)	16124	15557	0.000868	0.000901	0.33536	-0.000746	0.000779	0.338245	0.003192	0.001629	0.0500561	0.000748	0.001419	0.598102	0.006051	0.002499	0.0154622	-0.002983	0.00216	0.167273	0.001019	0.000898	0.256483	0.001057	0.000769	0.169283	0.000139	0.001626	0.931875	0.000536	0.001409	0.70364	-0.00273	0.002525	0.279613	0.004051	0.002177	0.0627699
	ASQ-LANG (3yr)	12885	12385	-0.000263	0.000949	0.781677	0.001058	0.000831	0.202959	0.003121	0.001723	0.0700827	0.002483	0.001521	0.102579	0.002217	0.002653	0.403348	0.000218	0.002312	0.924878	0.001008	0.00094	0.283567	-0.001549	0.000827	0.0610635	-0.000816	0.001721	0.635398	-0.001673	0.001513	0.268835	-0.004784	0.002679	0.0741412	0.000257	0.002339	0.912508
	ASQ-LANG (5yr)	9275	9054	-0.001011	0.001117	0.365411	0.00077	0.001014	0.447632	0.002538	0.002011	0.206928	-0.000527	0.001845	0.775156	0.005122	0.003103	0.0988079	0.00039	0.002803	0.889342	-0.000147	0.001113	0.894925	-0.001613	0.001007	0.109203	-0.001446	0.002036	0.47757	-0.000674	0.001836	0.713543	-0.000589	0.003145	0.85144	0.001125	0.002843	0.69232
	CCC-S (8yr)	9622	9286	0.001434	0.00128	0.262581	0.00175	0.001257	0.163861	0.002589	0.002316	0.26362	0.004298	0.002284	0.059865	0.004527	0.003552	0.202489	0.001949	0.00349	0.576535	-0.000373	0.001265	0.7681	-0.001291	0.001257	0.304398	-0.001969	0.002305	0.392978	-0.001929	0.002295	0.400615	-0.002147	0.003557	0.546111	-0.00026	0.003577	0.942056
Difficulties with motor skills	ASQ-MOTOR (18m)	16155	15570	-0.001445	0.000766	0.059238	-0.000326	0.000814	0.688795	-0.000166	0.001386	0.904666	0.001039	0.001483	0.483548	-0.000566	0.002125	0.789967	0.001998	0.002257	0.376024	0.001261	0.000764	0.0988359	-0.000355	0.000803	0.658423	0.000392	0.001384	0.776995	-0.002724	0.001472	0.0642353	-0.000482	0.002149	0.822531	-0.004651	0.002274	0.0408258
	ASQ-MOTOR (3yr)	12835	12350	7.9e-05	0.001034	0.939099	-0.000386	0.000886	0.663079	0.000495	0.001876	0.791888	0.000358	0.00162	0.825102	0.001507	0.00289	0.602051	0.002259	0.00246	0.358466	0.00177	0.001024	0.0838958	-6.1e-05	0.000881	0.944799	1.4e-05	0.001875	0.994043	0.000268	0.001611	0.867877	0.000569	0.002917	0.845343	0.00222	0.002489	0.372433
	CDI-MOTOR (5yr)	9298	9072	-0.000797	0.001158	0.491292	-0.000112	0.000892	0.90008	-0.000342	0.002084	0.869646	-0.000238	0.001623	0.883415	0.003851	0.003214	0.230841	0.001353	0.002461	0.582473	-0.000298	0.001153	0.796055	-0.001262	0.000884	0.153407	-0.001896	0.002109	0.36865	-0.000972	0.001613	0.546772	-2.9e-05	0.003262	0.992907	-0.000764	0.002498	0.759723
				Paternal Allele Score			Paternal Allele Score															Offspring Allele Score			Offspring Allele Score
				(conditional on offspring allele score)			(conditional on offspring allele score)															(conditional on paternal allele score)			(conditional on paternal allele score)
				F1			F1			F2			F2			F3			F3			F1			F1			F2			F2			F3			F3
				Male			Female			Male			Female			Male			Female			Male			Female			Male			Female			Male			Female
Domain	Neurodevelopmental Outcome	Sample Size (Males)	Sample Size (Females)	Effect	SE	P-Value	Effect	SE	P-Value	Effect	SE	P-Value	Effect	SE	P-Value	Effect	SE	P-Value	Effect	SE	P-Value	Effect	SE	P-Value	Effect	SE	P-Value	Effect	SE	P-Value	Effect	SE	P-Value	Effect	SE	P-Value	Effect	SE	P-Value
Difficulties with social communication and behavioural flexibility (repetitive behaviours)	SCQ-full (3yr)	12880	12367	-0.000102	0.001126	0.927821	0.001722	0.001093	0.115146	-0.001167	0.001487	0.43257	0.001752	0.001428	0.219864	0.000205	0.002201	0.925793	-0.000805	0.002075	0.698052	0.001459	0.001129	0.196255	0.000184	0.001098	0.866916	0.001812	0.001474	0.218956	-0.000335	0.001422	0.813756	0.000385	0.002173	0.859371	0.000397	0.002099	0.849985
	SCQ-full (8yr)	9611	9258	-0.000525	0.001272	0.6798	0.004686	0.001201	9.55003e-05	-0.002168	0.00168	0.196885	0.006686	0.001571	2.08221e-05	0.000334	0.002472	0.892522	0.00511	0.00231	0.0269583	0.002994	0.001265	0.0179427	-0.002029	0.001206	0.0924872	0.00489	0.001652	0.00307591	-0.002794	0.001557	0.0727371	0.004405	0.002433	0.0702149	-0.00334	0.00232	0.149965
	SCQ-RRB (3yr)	12858	12343	-0.000572	0.001111	0.606657	0.001224	0.001086	0.259712	-0.001828	0.001468	0.213047	0.000611	0.001418	0.666549	6.6e-05	0.002173	0.97577	-0.001946	0.002061	0.345066	0.002079	0.001115	0.0622411	0.000824	0.00109	0.449671	0.002752	0.001455	0.0585698	0.000565	0.001412	0.689052	9.6e-05	0.002145	0.964302	0.002096	0.002084	0.314532
	SCQ-RRB (8yr)	9654	9305	-0.000423	0.001073	0.693417	0.0012	0.000958	0.210348	0.000451	0.001416	0.750104	0.002048	0.001254	0.102432	0.0035	0.002081	0.0925914	-8e-05	0.001843	0.965377	0.001069	0.001066	0.315951	-0.000838	0.000963	0.384193	0.000357	0.001392	0.797591	-0.002068	0.001244	0.0964367	-0.002336	0.002049	0.254258	-0.001518	0.001851	0.412161
	SCQ-SCI (3yr)	12879	12368	0.000715	0.001098	0.514928	0.001877	0.001041	0.0713766	0.000526	0.00145	0.716785	0.002656	0.00136	0.0508266	0.000176	0.002146	0.934636	0.001726	0.001975	0.38216	-0.000451	0.001101	0.682079	-0.001028	0.001046	0.32571	-0.000629	0.001438	0.661812	-0.001708	0.001354	0.207148	0.00013	0.00212	0.951104	-0.002074	0.001999	0.299494
	SCQ-SCI (8yr)	9604	9253	-9.1e-05	0.001241	0.941545	0.004344	0.001201	0.000298054	-0.002293	0.001639	0.161806	0.005997	0.001571	0.000134913	-0.001102	0.002411	0.647619	0.005816	0.00231	0.0118108	0.002064	0.001235	0.0946713	-0.001556	0.001205	0.196604	0.004177	0.001612	0.00956444	-0.001574	0.001556	0.311745	0.004932	0.002374	0.0377549	-0.002651	0.002319	0.25297
Difficulties with attention and hyperactive-impulsive behaviour	CBCL-ADHD (18m)	15604	15018	0.00183	0.000978	0.0613221	0.000528	0.000979	0.589662	0.002527	0.001289	0.049945	0.000829	0.00128	0.517207	0.001263	0.001914	0.509334	-0.002631	0.001869	0.159219	-0.002551	0.000982	0.00938341	0.000983	0.000984	0.317803	-0.003103	0.001283	0.0155825	0.001089	0.001277	0.393781	-0.002794	0.001903	0.142048	0.003314	0.001882	0.0782566
	CBCL-ADHD (3yr)	12862	12335	0.000708	0.001079	0.511719	-0.000248	0.001115	0.823986	0.001181	0.001426	0.407562	-0.002104	0.001457	0.148721	0.00229	0.00211	0.277785	-0.003046	0.002119	0.150584	-0.001059	0.001083	0.328154	0.001418	0.001122	0.206297	-0.001034	0.001414	0.464621	0.00171	0.001452	0.238922	-0.001822	0.002083	0.381737	0.00202	0.002146	0.346558
	CBCL-ADHD (5yr)	9306	9072	-0.001335	0.001245	0.28359	0.000679	0.001219	0.577518	-0.000778	0.001642	0.635634	-0.000845	0.001594	0.596034	0.001419	0.002444	0.561506	-0.002434	0.002341	0.298467	-0.00134	0.001239	0.279467	-0.00016	0.001219	0.895574	-0.001932	0.001621	0.233317	0.000113	0.001582	0.943057	-0.006344	0.002401	0.00823615	0.002637	0.002356	0.263025
	RS-DBD-ADHD (8yr)	9647	9303	-0.00072	0.001252	0.565237	-6e-06	0.001251	0.996173	-0.00037	0.001653	0.822885	-0.002156	0.001636	0.187554	0.003511	0.00243	0.148498	-0.001318	0.002404	0.583518	-0.000952	0.001245	0.444475	-0.001227	0.001257	0.328998	-0.001168	0.001626	0.472556	-0.001661	0.001623	0.306112	-0.005824	0.00239	0.0148171	-0.004364	0.002415	0.0707562
	RS-DBD-INA (8yr)	9650	9301	-0.000195	0.001247	0.875737	0.000403	0.001234	0.743985	0.000387	0.001646	0.814119	-0.001644	0.001614	0.308399	0.005758	0.00242	0.0173437	-0.001093	0.002372	0.644947	-0.000358	0.00124	0.772804	-0.001719	0.00124	0.165658	-0.000613	0.001619	0.704963	-0.001682	0.001602	0.293747	-0.004568	0.002381	0.0550449	-0.003896	0.002384	0.102211
	RS-DBD-HYP (8yr)	9645	9299	-0.001013	0.001227	0.409036	0	0.001174	1	-0.001285	0.001619	0.42737	-0.001431	0.001536	0.351522	0.000305	0.00238	0.898029	-0.000904	0.002257	0.688765	-0.001365	0.00122	0.263203	-0.000569	0.00118	0.629661	-0.001399	0.001592	0.379527	-0.00155	0.001524	0.309125	-0.00526	0.002341	0.0246462	-0.003194	0.002267	0.158862
	CPRS (5yr)	9309	9075	-0.001083	0.001254	0.387788	0.001889	0.001216	0.120315	-0.000101	0.001653	0.951279	0.001568	0.001591	0.324357	0.002464	0.00246	0.316524	-2.7e-05	0.002336	0.990778	-0.000147	0.001247	0.90616	-0.001707	0.001216	0.160384	-0.00085	0.001633	0.602705	-0.002231	0.001578	0.157416	-0.005608	0.002418	0.0203803	-0.00017	0.002349	0.942307
Difficulties with language	ASQ-LANG (18m)	16124	15557	0.000804	0.000881	0.361453	1.2e-05	0.000771	0.987582	0.001851	0.001161	0.110865	-0.001578	0.001007	0.117108	0.002232	0.001721	0.194659	0.00051	0.00147	0.728637	-0.001445	0.000884	0.10213	-0.000213	0.000774	0.783167	-0.002988	0.001155	0.00968119	-0.000132	0.001005	0.895504	-0.003605	0.00171	0.0350148	-0.001216	0.00148	0.411292
	ASQ-LANG (3yr)	12885	12385	0.000746	0.000932	0.423462	0.00033	0.000825	0.689156	0.000841	0.001231	0.49449	2.6e-05	0.001077	0.98074	0.003188	0.001821	0.0799999	-0.000839	0.001566	0.592125	2.5e-05	0.000935	0.978669	-0.001488	0.000829	0.0726643	-0.001172	0.001221	0.337121	-0.00207	0.001073	0.0537097	-0.003501	0.001798	0.0515151	-0.001231	0.001586	0.437651
	ASQ-LANG (5yr)	9275	9054	0.000449	0.001096	0.682047	0.000348	0.001007	0.729658	0.000976	0.001444	0.499104	0.000354	0.001317	0.788089	0.005521	0.002153	0.0103376	0.000354	0.001317	0.788089	-0.000403	0.001091	0.71184	-0.000676	0.001006	0.501604	-0.000384	0.001427	0.787856	-0.000397	0.001306	0.761142	-0.004082	0.002112	0.0532651	0.001834	0.001944	0.345468
	CCC-S (8yr)	9622	9286	0.000891	0.001263	0.480522	0.000985	0.001249	0.430328	0.001186	0.001667	0.476801	-0.000388	0.001634	0.812304	0.001984	0.00245	0.418058	-0.002418	0.002401	0.313896	-0.000141	0.001254	0.910474	-0.001159	0.001255	0.355744	0.000147	0.001638	0.928491	-0.00143	0.001621	0.377684	-0.000305	0.002409	0.89925	-0.001646	0.002411	0.494794
Difficulties with motor skills	ASQ-MOTOR (18m)	16155	15570	7.9e-05	0.000749	0.916	-0.000426	0.000805	0.596672	0.000879	0.000987	0.373156	-0.000382	0.001052	0.716517	0.003315	0.001464	0.0235529	-0.000382	0.001052	0.716517	-0.000838	0.000752	0.265124	0.000843	0.000808	0.296802	-0.002006	0.000982	0.0410752	0.000838	0.00105	0.424815	-0.004671	0.001455	0.00132592	-1.9e-05	0.001547	0.990201
	ASQ-MOTOR (3yr)	12835	12350	0.000396	0.001015	0.696427	0.000128	0.000879	0.884221	0.000904	0.001341	0.500233	-0.000854	0.001147	0.456543	0.000167	0.001984	0.932919	-0.00091	0.001667	0.585141	0.000255	0.001018	0.802208	-0.000929	0.000883	0.292756	-0.000651	0.00133	0.624506	-0.000411	0.001143	0.719161	-0.001812	0.001959	0.354986	-0.000491	0.001688	0.771146
	CDI-MOTOR (5yr)	9298	9072	0.000295	0.001135	0.794932	0.000131	0.000884	0.882193	0.001434	0.001497	0.338105	-0.000358	0.001156	0.756798	0.002937	0.002227	0.187231	0.000419	0.001698	0.805093	-0.00117	0.00113	0.300483	-9.6e-05	0.000884	0.913522	-0.002171	0.001479	0.142136	-0.000427	0.001147	0.709688	-0.005229	0.00219	0.0169555	-0.000446	0.001707	0.793879

## Sheet: eTable 13
eTable 13. Results from the weighted allele score genetic association analyses in parent-offspring trios. GCTA-GREML was used to assess the relationship between maternal/paternal/offspring weighted allele scores and offspring neurodevelopmental trait outcomes, after analyses were adjusted for offspring year of birth, maternal age at birth, paternal age at birth, offspring sex, gestational duratio…
			Maternal Weighted Allele Score									Offspring Weighted Allele Score									Paternal Weighted Allele Score
			(conditional on offspring and paternal SNP dosages)									(conditional on maternal and paternal SNP dosages)									(conditional on offspring and maternal SNP dosages)
			M1			M2			M3			M1			M2			M3			M1			M2			M3
Domain	Neurodevelopmental Outcome	Sample Size	Effect	SE	P-Value	Effect	SE	P-Value	Effect	SE	P-Value	Effect	SE	P-Value	Effect	SE	P-Value	Effect	SE	P-Value	Effect	SE	P-Value	Effect	SE	P-Value	Effect	SE	P-Value
Difficulties with social communication and behavioural flexibility (repetitive behaviours)	SCQ-full (3yr)	22893	0.084407	0.050779	0.0964642	0.082062	0.059661	0.168985	0.019138	0.078105	0.806434	-0.071974	0.058557	0.219024	-0.09817	0.068777	0.153474	-0.052252	0.09075	0.564764	0.03318	0.051627	0.520427	0.04337	0.06027	0.471774	0.0511	0.078396	0.514518
	SCQ-full (8yr)	17098	0.040541	0.056832	0.47563	0.059803	0.066626	0.369403	0.017147	0.08753	0.84469	-0.042268	0.066169	0.522961	-0.061411	0.077239	0.426568	0.035679	0.101341	0.724787	0.014153	0.058009	0.807247	0.030875	0.06736	0.646695	-0.112626	0.087368	0.197364
	SCQ-RRB (3yr)	22851	0.032815	0.050197	0.513289	0.025102	0.059005	0.670529	0.020542	0.077282	0.790389	-0.033623	0.057921	0.561579	-0.065279	0.068035	0.337311	-0.080557	0.089783	0.36959	0.041786	0.051078	0.41331	0.048969	0.059624	0.411477	0.091195	0.077557	0.239657
	SCQ-RRB (8yr)	17186	0.12652	0.046641	0.00667506	0.120979	0.054665	0.0268909	0.096409	0.071797	0.179337	-0.152557	0.054317	0.0049751	-0.176104	0.063443	0.0055069	-0.158926	0.083253	0.0562682	0.101749	0.047577	0.0324667	0.132764	0.055266	0.0162936	0.128399	0.071672	0.0732162
	SCQ-SCI (3yr)	22893	0.095824	0.049085	0.0509138	0.091441	0.057636	0.11262	-0.013152	0.075442	0.861604	-0.083191	0.056652	0.14198	-0.077269	0.066486	0.245161	0.044954	0.087711	0.608284	0.015427	0.049897	0.757187	0.013992	0.058221	0.810078	-0.038699	0.075732	0.609352
	SCQ-SCI (8yr)	17087	-0.027853	0.056068	0.61935	-0.006636	0.065742	0.919598	-0.040578	0.086378	0.638518	0.024652	0.065292	0.705754	0.01366	0.076233	0.857791	0.114175	0.100014	0.253624	-0.027915	0.05722	0.625653	-0.022652	0.066487	0.733331	-0.168946	0.086222	0.0500624
Difficulties with attention and hyperactive-impulsive behaviour	CBCL-ADHD (18m)	27762	-0.009618	0.045014	0.830807	0.034245	0.052995	0.518154	0.037104	0.069344	0.5926	0.009784	0.051916	0.850517	-0.003941	0.060807	0.948324	0.048408	0.080051	0.545369	0.05914	0.045522	0.193892	0.051437	0.053108	0.332777	0.034139	0.069181	0.621678
	CBCL-ADHD (3yr)	22850	0.007022	0.050352	0.889088	-0.008894	0.059122	0.880422	0.064322	0.077446	0.406234	-0.016236	0.058068	0.779782	-0.026416	0.068151	0.698305	-0.082679	0.089941	0.357961	0.047219	0.051206	0.356457	0.032622	0.059739	0.585014	0.068949	0.077702	0.37489
	CBCL-ADHD (5yr)	16716	0.039599	0.056686	0.484822	0.018783	0.066337	0.777066	-0.054394	0.086786	0.530817	-0.071984	0.065515	0.271881	-0.051507	0.076447	0.500463	-0.076954	0.100549	0.44407	0.056904	0.057038	0.318449	0.042877	0.066245	0.517471	0.099951	0.086238	0.246451
	RS-DBD-ADHD (8yr)	17177	0.067953	0.057092	0.233953	0.099568	0.066914	0.136751	0.175287	0.087901	0.0461366	-0.056144	0.066303	0.397118	-0.12447	0.077506	0.108287	-0.200214	0.10175	0.049102	0.026792	0.058172	0.645111	0.075889	0.067647	0.261931	0.209836	0.087713	0.016743
	RS-DBD-INA (8yr)	17178	0.047258	0.05654	0.403249	0.089718	0.06625	0.175662	0.162863	0.087074	0.0614286	-0.02864	0.065697	0.66288	-0.09221	0.076768	0.229692	-0.17106	0.100839	0.0898163	0.019633	0.057654	0.733456	0.064022	0.067007	0.339349	0.198579	0.086921	0.0223368
	RS-DBD-HYP (8yr)	17171	0.04638	0.054973	0.398844	0.052298	0.06445	0.417107	0.085622	0.084644	0.311751	-0.065475	0.063907	0.305582	-0.12044	0.074717	0.106973	-0.147637	0.098047	0.132124	0.009184	0.056019	0.869775	0.059831	0.065156	0.358476	0.140227	0.084451	0.0968232
	CPRS (5yr)	16720	-0.012879	0.056791	0.820596	-0.006877	0.066562	0.917711	-0.084154	0.087176	0.334377	-0.070846	0.065568	0.279921	-0.071557	0.076594	0.350181	-0.024548	0.100884	0.807751	0.045925	0.057117	0.421367	0.053423	0.066417	0.421191	0.096426	0.08657	0.265344
Difficulties with language	ASQ-LANG (18m)	28720	-0.002439	0.038152	0.949027	0.017521	0.044993	0.696968	0.016778	0.058971	0.776018	0.015249	0.043938	0.728548	-0.015443	0.051514	0.764343	0.001379	0.06792	0.983801	0.029375	0.038699	0.447815	0.051992	0.045164	0.249657	0.027908	0.058775	0.63491
	ASQ-LANG (3yr)	22909	0.097152	0.040489	0.016419	0.105778	0.047594	0.0262491	0.088144	0.062316	0.157224	-0.128358	0.046803	0.00609704	-0.145533	0.054931	0.008064	-0.152891	0.072456	0.0348478	0.086555	0.04117	0.03552	0.122471	0.048074	0.0108482	0.072442	0.062537	0.246706
	ASQ-LANG (5yr)	16670	0.064029	0.048637	0.188017	0.054553	0.056862	0.337361	0.031237	0.074467	0.67487	-0.065573	0.056101	0.242469	-0.048303	0.065412	0.460246	8.5e-05	0.086035	0.999212	0.010548	0.048847	0.829035	0.05058	0.056742	0.372713	0.092768	0.073908	0.209413
	CCC-S (8yr)	17136	-0.010809	0.057414	0.85067	-0.029698	0.06731	0.659059	-0.028652	0.088424	0.745916	0.006031	0.066655	0.927905	0.012584	0.077964	0.871772	0.056118	0.102377	0.583589	0.036726	0.05853	0.530349	0.039175	0.068081	0.565009	0.005152	0.088246	0.953444
Difficulties with motor skills	ASQ-MOTOR (18m)	28758	0.013062	0.035674	0.714254	0.016968	0.042071	0.686714	-0.019513	0.055129	0.723375	-0.03093	0.041185	0.452652	-0.063652	0.048293	0.187491	-0.069837	0.063647	0.27253	0.009531	0.036203	0.792346	0.021259	0.042232	0.614693	-0.003025	0.054993	0.956133
	ASQ-MOTOR (3yr)	22832	-0.008861	0.043808	0.839706	0.009387	0.051511	0.8554	0.012832	0.067481	0.849186	0.032569	0.050608	0.519864	-0.013295	0.059423	0.822964	0.015664	0.078418	0.841676	0.001079	0.044548	0.980676	0.024218	0.052029	0.641594	0.056883	0.067666	0.400548
	CDI-MOTOR (5yr)	16708	0.019545	0.047436	0.680318	0.008639	0.055521	0.876349	0.01469	0.072627	0.839708	-0.058453	0.054871	0.286749	-0.057513	0.063969	0.368612	-0.040889	0.084119	0.626907	-0.010527	0.047784	0.825635	0.003762	0.055444	0.945903	0.064656	0.072148	0.370168
			Maternal Weighted Allele Score									Offspring Weighted Allele Score									Paternal Weighted Allele Score
			(conditional on offspring and paternal SNP dosages)									(conditional on maternal and paternal SNP dosages)									(conditional on offspring and maternal SNP dosages)
			F1			F2			F3			F1			F2			F3			F1			F2			F3
Domain	Neurodevelopmental Outcome	Sample Size	Effect	SE	P-Value	Effect	SE	P-Value	Effect	SE	P-Value	Effect	SE	P-Value	Effect	SE	P-Value	Effect	SE	P-Value	Effect	SE	P-Value	Effect	SE	P-Value	Effect	SE	P-Value
Difficulties with social communication and behavioural flexibility (repetitive behaviours)	SCQ-full (3yr)	22893	0.023832	0.044226	0.589978	0.021138	0.051159	0.679473	0.070583	0.06308	0.263164	0.00341	0.050778	0.946458	-0.009423	0.058616	0.872284	-0.050347	0.071719	0.482677	0.030072	0.044507	0.499251	0.025623	0.051506	0.618853	-0.000531	0.062639	0.993236
	SCQ-full (8yr)	17098	0.054489	0.050067	0.276453	0.080129	0.057831	0.165878	0.102793	0.071364	0.149753	0.014406	0.057282	0.801433	0.009797	0.066013	0.882019	-0.024149	0.080866	0.765223	0.063722	0.050212	0.20442	0.072004	0.058125	0.215427	0.058067	0.070783	0.412015
	SCQ-RRB (3yr)	22851	0.046179	0.043727	0.290934	0.030704	0.050595	0.543945	0.059172	0.062371	0.342768	0.020211	0.050221	0.687359	0.012862	0.057964	0.824395	-0.014658	0.070913	0.836241	0.003581	0.044026	0.935173	-0.014923	0.050967	0.769677	-0.024667	0.061956	0.690529
	SCQ-RRB (8yr)	17186	-0.03016	0.041026	0.462252	-0.044053	0.047346	0.352139	-0.07588	0.058469	0.194362	-0.006405	0.047045	0.891706	-0.018792	0.054158	0.728603	-0.027287	0.066348	0.680874	0.013531	0.041182	0.742484	0.027171	0.04763	0.568366	0.012861	0.057984	0.824468
	SCQ-SCI (3yr)	22893	-0.014251	0.042752	0.738877	-0.000686	0.049438	0.988929	0.048348	0.060939	0.427554	-0.04043	0.049142	0.410668	-0.056131	0.056707	0.322251	-0.084133	0.069324	0.224893	0.074413	0.04302	0.0836785	0.093844	0.049766	0.0593347	0.053161	0.060508	0.37963
	SCQ-SCI (8yr)	17087	0.070366	0.049401	0.154335	0.101132	0.057058	0.0763212	0.142827	0.070382	0.0424266	0.01414	0.05653	0.802485	0.017728	0.065147	0.785527	-0.01938	0.079781	0.808071	0.065081	0.049533	0.188883	0.063149	0.05733	0.270679	0.066417	0.069809	0.341396
Difficulties with attention and hyperactive-impulsive behaviour	CBCL-ADHD (18m)	27762	-0.003723	0.039037	0.92402	0.012939	0.045236	0.774853	-0.014661	0.055551	0.791842	-0.026691	0.045099	0.553964	-0.051605	0.052119	0.322107	0.010513	0.063763	0.869041	0.038662	0.039176	0.323702	0.047672	0.045342	0.293081	-0.029319	0.055553	0.597662
	CBCL-ADHD (3yr)	22850	0.017569	0.043868	0.68879	0.031982	0.050739	0.528483	-0.006476	0.062514	0.917493	-0.022077	0.05031	0.660793	-0.026079	0.058045	0.653223	-0.023116	0.070997	0.744734	0.025739	0.044083	0.559304	-0.012641	0.051005	0.804259	0.006353	0.062025	0.918418
	CBCL-ADHD (5yr)	16716	-0.018223	0.049279	0.711537	-0.022204	0.056896	0.696347	-0.110473	0.070012	0.114585	-0.028711	0.056534	0.611556	-0.022344	0.065252	0.73203	0.009429	0.079951	0.906119	-0.057083	0.04936	0.247492	-0.093063	0.057186	0.103658	-0.073467	0.069975	0.293762
	RS-DBD-ADHD (8yr)	17177	0.065424	0.050237	0.192811	0.065044	0.057953	0.26171	0.039313	0.071581	0.582861	-0.12025	0.057353	0.0360233	-0.132846	0.066061	0.0443297	-0.209426	0.080922	0.00965354	0.00957	0.050326	0.849184	-0.033381	0.058206	0.566308	0.043767	0.070892	0.536987
	RS-DBD-INA (8yr)	17178	0.101222	0.049747	0.0418775	0.094095	0.057409	0.101207	0.090076	0.070897	0.2039	-0.13493	0.056841	0.0176054	-0.132647	0.065499	0.0428493	-0.213277	0.080249	0.00786781	0.049073	0.049873	0.325136	0.004151	0.057677	0.942626	0.127171	0.070284	0.0703908
	RS-DBD-HYP (8yr)	17171	0.009796	0.048378	0.839535	0.020818	0.055782	0.708997	-0.014696	0.068903	0.831104	-0.077156	0.055291	0.162879	-0.106303	0.063657	0.0949324	-0.135839	0.07796	0.0814351	-0.016202	0.048475	0.738203	-0.038056	0.056061	0.497244	-0.042625	0.068242	0.532223
	CPRS (5yr)	16720	0.039058	0.049293	0.428148	0.038852	0.056949	0.495097	0.01448	0.070284	0.836774	-0.080795	0.056513	0.152811	-0.092928	0.065282	0.154595	-0.089694	0.080094	0.262774	0.020601	0.049408	0.67671	0.001712	0.057291	0.976161	0.03198	0.070164	0.648541
Difficulties with language	ASQ-LANG (18m)	28720	0.002861	0.033095	0.93111	0.01611	0.038344	0.67438	0.029134	0.047233	0.537357	-0.038388	0.03815	0.314301	-0.069334	0.04411	0.115987	-0.088978	0.053982	0.0992931	-0.006332	0.033239	0.848918	-0.005431	0.038487	0.887781	0.05337	0.047124	0.257406
	ASQ-LANG (3yr)	22909	0.00019	0.035267	0.995701	0.015346	0.040788	0.70674	0.020103	0.050297	0.689388	-0.036571	0.040573	0.367395	-0.066033	0.046816	0.158398	-0.105158	0.057245	0.0662126	-0.008886	0.035498	0.802337	-0.00954	0.041063	0.816285	0.057248	0.049952	0.25177
	ASQ-LANG (5yr)	16670	0.022535	0.042214	0.593461	0.010955	0.04874	0.822163	0.006521	0.060039	0.91351	-0.047616	0.048407	0.325283	-0.022388	0.055889	0.68873	-0.053043	0.068425	0.438222	0.038137	0.04228	0.367051	0.034526	0.04897	0.480783	0.108239	0.060001	0.0712386
	CCC-S (8yr)	17136	0.061053	0.050521	0.226867	0.062371	0.058271	0.284457	0.087972	0.07202	0.221899	-0.066668	0.05767	0.247671	-0.067227	0.066452	0.311699	-0.09923	0.081451	0.223118	0.049272	0.050665	0.330799	0.035592	0.058568	0.543384	0.004373	0.071353	0.951131
Difficulties with motor skills	ASQ-MOTOR (18m)	28758	0.028016	0.030939	0.365188	0.009162	0.03588	0.798452	0.00518	0.044167	0.906636	-0.011375	0.035792	0.75063	-0.017358	0.041396	0.674985	-0.064691	0.050635	0.201392	0.021586	0.031104	0.487686	0.019693	0.036029	0.584662	0.068065	0.044099	0.122719
	ASQ-MOTOR (3yr)	22832	-0.036309	0.038162	0.341379	-0.01407	0.044134	0.749877	-0.029452	0.054452	0.58859	0.03381	0.043853	0.440716	0.007033	0.050605	0.889467	0.011095	0.061903	0.857756	-0.037657	0.038403	0.326803	-0.045127	0.044419	0.309658	-0.035252	0.05404	0.514187
	CDI-MOTOR (5yr)	16708	0.011654	0.041173	0.777139	0.003893	0.047528	0.934719	0.038208	0.058511	0.513753	-0.046303	0.047323	0.327854	-0.059346	0.054622	0.277264	-0.123162	0.066909	0.0656598	0.009729	0.041332	0.813909	0.013403	0.047875	0.77951	0.059748	0.058548	0.307493

## Sheet: eTable 14
eTable 14. Results from the weighted allele score genetic association analyses in mother-child dyads. GCTA-GREML was used to assess the relationship between maternal/offspring weighted allele scores and offspring neurodevelopmental trait outcomes, after analyses were adjusted for offspring year of birth, maternal age at birth, offspring sex, gestational duration and offspring genotyping batch. Sh…
			Maternal Weighted Allele Score									Offspring Weighted Allele Score
			(conditional on offspring and paternal SNP dosages)									(conditional on maternal and paternal SNP dosages)
			M1			M2			M3			M1			M2			M3
Domain	Neurodevelopmental Outcome	N	Effect	SE	P-Value	Effect	SE	P-Value	Effect	SE	P-Value	Effect	SE	P-Value	Effect	SE	P-Value	Effect	SE	P-Value
Difficulties with social communication and behavioural flexibility (repetitive behaviours)	SCQ-full (3yr)	34035	0.045449	0.03929	0.247371	0.044925	0.036019	0.212303	0.006517	0.060684	0.914478	-0.044915	0.039125	0.250974	-0.069586	0.046275	0.132646	-0.020088	0.060934	0.741651
	SCQ-full (8yr)	24960	0.00082	0.044199	0.985198	-0.019747	0.040502	0.625864	0.050694	0.06845	0.458937	-0.030152	0.044368	0.496765	-0.02834	0.052245	0.587512	-0.03177	0.068575	0.643158
	SCQ-RRB (3yr)	33970	0.022694	0.03895	0.560133	0.023484	0.035707	0.51074	-0.017178	0.06016	0.775232	-0.028566	0.038788	0.461448	-0.057917	0.045868	0.206701	-0.00502	0.060389	0.93375
	SCQ-RRB (8yr)	25083	0.040206	0.036363	0.268863	0.022369	0.033313	0.501915	0.069138	0.056272	0.219207	-0.061317	0.036467	0.0926779	-0.059834	0.042951	0.163597	-0.072551	0.056388	0.19822
	SCQ-SCI (3yr)	34035	0.049108	0.037952	0.195683	0.046313	0.034784	0.183042	0.020639	0.058602	0.724696	-0.045045	0.037825	0.233701	-0.048821	0.044686	0.274598	-0.005684	0.058839	0.923042
	SCQ-SCI (8yr)	24945	-0.026465	0.043625	0.544085	-0.039107	0.039978	0.327969	0.014577	0.067588	0.829242	-0.001901	0.043788	0.965372	-0.000206	0.051579	0.996813	0.006664	0.067698	0.921585
Difficulties with attention and hyperactive-impulsive behaviour	CBCL-ADHD (18m)	40972	-0.024328	0.034921	0.486017	-0.020228	0.032002	0.527331	0.033085	0.053917	0.539461	0.023307	0.034865	0.503819	-0.007878	0.04116	0.848213	0.011218	0.054035	0.835537
	CBCL-ADHD (3yr)	33970	0.027121	0.039037	0.487211	0.040083	0.035794	0.262788	0.097015	0.060306	0.107679	0.005531	0.038912	0.886968	-0.010103	0.045986	0.826107	-0.047609	0.060582	0.431949
	CBCL-ADHD (5yr)	23849	0.072533	0.044563	0.103599	0.064884	0.0408	0.111769	0.0138	0.068688	0.84077	-0.042324	0.04451	0.341662	-0.02989	0.052498	0.569115	-0.092162	0.068873	0.180849
	RS-DBD-ADHD (8yr)	25069	0.083768	0.044241	0.0582984	0.042582	0.040575	0.293965	0.101698	0.068487	0.137564	-0.040245	0.04436	0.364282	-0.067901	0.052299	0.194176	-0.07712	0.068715	0.261728
	RS-DBD-INA (8yr)	25069	0.058953	0.043821	0.178524	0.023976	0.040186	0.550757	0.064738	0.067844	0.339973	-0.029733	0.043952	0.498731	-0.052071	0.051799	0.314776	-0.04643	0.06806	0.495117
	RS-DBD-HYP (8yr)	25060	0.07669	0.042641	0.0720972	0.037782	0.039102	0.333923	0.077393	0.066006	0.24099	-0.044196	0.042766	0.301399	-0.058688	0.050415	0.244384	-0.06882	0.066236	0.298799
	CPRS (5yr)	23850	0.018292	0.0445	0.681031	0.014971	0.040765	0.713432	-0.063529	0.068606	0.354447	-0.015655	0.044423	0.724533	-0.007192	0.05242	0.890873	0.029751	0.068812	0.665486
Difficulties with language	ASQ-LANG (18m)	44063	-0.03987	0.028987	0.168994	-0.025906	0.026613	0.330338	-0.062654	0.044819	0.162133	0.046682	0.028914	0.106416	0.033488	0.034172	0.327094	0.057325	0.044985	0.202552
	ASQ-LANG (3yr)	34068	0.031705	0.031514	0.314386	0.02208	0.028883	0.444591	0.057149	0.048664	0.240251	-0.043424	0.031424	0.167011	-0.035562	0.037125	0.338114	-0.065083	0.048888	0.183101
	ASQ-LANG (5yr)	23792	0.042662	0.038179	0.263815	0.031837	0.034968	0.362579	0.013905	0.058825	0.813138	-0.059291	0.038099	0.119652	-0.039612	0.044969	0.378386	0.034908	0.058961	0.553816
	CCC-S (8yr)	24991	-0.004483	0.044575	0.91989	0.004082	0.040845	0.920393	-0.019495	0.068983	0.777479	0.021498	0.044687	0.63046	0.023123	0.052674	0.660674	0.0349	0.069172	0.613882
Difficulties with motor skills	ASQ-MOTOR (18m)	44118	0.021974	0.02714	0.418139	0.011109	0.024897	0.655454	-0.007224	0.041937	0.863234	-0.025485	0.027075	0.346564	-0.052982	0.031984	0.0976174	-0.05748	0.042092	0.172071
	ASQ-MOTOR (3yr)	33950	-0.004769	0.033723	0.887541	-0.004378	0.030916	0.887388	0.002145	0.052126	0.967176	0.018739	0.033641	0.577508	0.001228	0.039745	0.975352	0.040021	0.052361	0.444672
	CDI-MOTOR (5yr)	23837	0.050316	0.037079	0.174783	0.018077	0.033954	0.594451	0.066679	0.057118	0.243053	-0.083451	0.037053	0.0243092	-0.106202	0.043667	0.0150121	-0.065969	0.05727	0.249364
			Maternal Weighted Allele Score									Offspring Weighted Allele Score
			(conditional on offspring and paternal SNP dosages)									(conditional on maternal and paternal SNP dosages)
			F1			F2			F3			F1			F2			F3
Domain	Neurodevelopmental Outcome	N	Effect	SE	P-Value	Effect	SE	P-Value	Effect	SE	P-Value	Effect	SE	P-Value	Effect	SE	P-Value	Effect	SE	P-Value
Difficulties with social communication and behavioural flexibility (repetitive behaviours)	SCQ-full (3yr)	34035	-0.020445	0.03413	0.549151	-0.015844	0.03954	0.688635	0.034354	0.048823	0.481655	0.048854	0.034198	0.15313	0.041057	0.039623	0.300113	0.003507	0.04871	0.942604
	SCQ-full (8yr)	24960	-0.016265	0.038665	0.674	-0.012193	0.044855	0.785752	0.004847	0.05549	0.930394	0.058036	0.038691	0.133618	0.075442	0.044739	0.091744	0.082636	0.055186	0.134287
	SCQ-RRB (3yr)	33970	0.007154	0.033826	0.832502	0.004405	0.039193	0.910512	0.025829	0.048384	0.593457	0.040028	0.033902	0.237723	0.032044	0.039281	0.414635	0.016954	0.048285	0.725496
	SCQ-RRB (8yr)	25083	-0.020917	0.031772	0.510315	-0.035074	0.036857	0.341288	-0.058039	0.045593	0.203025	-0.010353	0.031831	0.744993	-0.005347	0.036803	0.884484	0.005603	0.045368	0.90171
	SCQ-SCI (3yr)	34035	-0.048115	0.032963	0.144382	-0.041631	0.038187	0.27563	0.023387	0.047161	0.619967	0.023352	0.03307	0.480102	0.020181	0.038313	0.598374	-0.022083	0.04708	0.639032
	SCQ-SCI (8yr)	24945	-0.004061	0.038162	0.915253	0.005378	0.044274	0.903318	0.040638	0.054776	0.458151	0.062075	0.038193	0.104099	0.07912	0.044163	0.0732059	0.079739	0.054474	0.143249
Difficulties with attention and hyperactive-impulsive behaviour	CBCL-ADHD (18m)	40972	-0.013295	0.03032	0.661031	0.010237	0.035182	0.771072	0.025965	0.043309	0.54882	0.017391	0.030537	0.569013	0.00332	0.035418	0.925318	-0.015878	0.043489	0.715034
	CBCL-ADHD (3yr)	33970	0.012593	0.033907	0.710341	0.042658	0.039283	0.277517	0.028543	0.04853	0.556431	0.017704	0.034002	0.602593	0.012992	0.039391	0.741535	0.021127	0.048405	0.662501
	CBCL-ADHD (5yr)	23849	-0.009543	0.038636	0.80491	-0.006222	0.04479	0.889517	-0.078473	0.055476	0.157203	-0.034684	0.038715	0.370317	-0.03875	0.044963	0.388787	-0.00433	0.055471	0.937781
	RS-DBD-ADHD (8yr)	25069	0.071825	0.038677	0.0633045	0.075789	0.044867	0.0911826	0.072563	0.055515	0.191183	-0.101448	0.038667	0.00869976	-0.120986	0.044716	0.00681701	-0.137045	0.055166	0.0129832
	RS-DBD-INA (8yr)	25069	0.091795	0.038308	0.0165644	0.089487	0.044437	0.0440311	0.085018	0.054987	0.122069	-0.08326	0.038321	0.029803	-0.0958	0.044319	0.0306489	-0.07982	0.054671	0.144288
	RS-DBD-HYP (8yr)	25060	0.031792	0.037279	0.393763	0.043733	0.043246	0.311891	0.041429	0.053504	0.438744	-0.090914	0.037279	0.0147383	-0.114808	0.043116	0.00775003	-0.148605	0.053181	0.00520082
	CPRS (5yr)	23850	-0.01075	0.038548	0.780342	-0.019993	0.044688	0.654593	-0.028195	0.055391	0.61074	-0.015663	0.038621	0.685068	-0.016266	0.04485	0.716847	-0.040764	0.055342	0.461376
Difficulties with language	ASQ-LANG (18m)	44063	0.040875	0.025134	0.103889	0.050526	0.029145	0.0829877	0.04858	0.035969	0.176821	-0.033835	0.0253	0.181108	-0.05283	0.029338	0.0717445	-0.035897	0.036088	0.319879
	ASQ-LANG (3yr)	34068	0.00682	0.027353	0.803103	0.01733	0.031688	0.584451	0.021212	0.039143	0.58788	-0.031228	0.027455	0.255361	-0.053945	0.031803	0.0898435	-0.066475	0.039088	0.0890088
	ASQ-LANG (5yr)	23792	-0.005518	0.033072	0.86749	-0.018107	0.038313	0.636493	-0.04374	0.047486	0.356991	-0.002333	0.033125	0.943851	0.009572	0.038448	0.803392	0.018189	0.047439	0.701409
	CCC-S (8yr)	24991	0.017787	0.03896	0.647998	0.027025	0.045179	0.549722	0.045766	0.055884	0.412817	-0.043608	0.038946	0.26284	-0.05578	0.045053	0.21568	-0.073873	0.055563	0.183671
Difficulties with motor skills	ASQ-MOTOR (18m)	44118	0.022475	0.023534	0.339577	0.010721	0.027295	0.69448	0.013881	0.03366	0.680055	0.017336	0.02371	0.464676	0.013507	0.02749	0.623184	-0.006696	0.033803	0.842975
	ASQ-MOTOR (3yr)	33950	-0.034796	0.029284	0.234745	-0.022976	0.033931	0.498318	-0.013298	0.041909	0.751011	0.017765	0.029389	0.545526	0.007154	0.034044	0.833559	0.000774	0.041849	0.985244
	CDI-MOTOR (5yr)	23837	8.6e-05	0.032098	0.997862	-0.002038	0.037185	0.956292	0.016682	0.046073	0.717294	-0.034191	0.032218	0.288581	-0.044212	0.037393	0.237063	-0.081679	0.046124	0.0765845

## Sheet: eTable 15
eTable 15. Results from the weighted allele score genetic association analyses in father-child dyads. GCTA-GREML was used to assess the relationship between paternal/offspring weighted allele scores and offspring neurodevelopmental trait outcomes, after analyses were adjusted for offspring year of birth, paternal age at birth, offspring sex, gestational duration and offspring genotyping batch. Sh…
			Paternal Weighted Allele Score									Offspring Weighted Allele Score
			(conditional on offspring and maternal SNP dosages)									(conditional on maternal and paternal SNP dosages)
			M1			M2			M3			M1			M2			M3
Domain	Neurodevelopmental Outcome	N	Effect	SE	P-Value	Effect	SE	P-Value	Effect	SE	P-Value	Effect	SE	P-Value	Effect	SE	P-Value	Effect	SE	P-Value
Difficulties with social communication and behavioural flexibility (repetitive behaviours)	SCQ-full (3yr)	25239	-0.00043	0.046468	0.992617	0.008615	0.054308	0.873959	0.036824	0.070689	0.602416	-0.015625	0.045901	0.73355	-0.036039	0.053995	0.504484	-0.053274	0.071258	0.454689
	SCQ-full (8yr)	18862	-0.001674	0.051576	0.974108	0.00146	0.060146	0.980634	-0.120199	0.078185	0.124204	-0.039615	0.051111	0.438294	-0.044584	0.059916	0.456811	-0.001699	0.078952	0.982831
	SCQ-RRB (3yr)	25194	0.028725	0.045987	0.532212	0.031587	0.053763	0.556852	0.067043	0.069989	0.338109	-0.017623	0.045431	0.698085	-0.053918	0.053454	0.313128	-0.092092	0.070576	0.19194
	SCQ-RRB (8yr)	18952	0.078135	0.042439	0.065605	0.110785	0.049495	0.025201	0.124513	0.06433	0.0529246	-0.088898	0.042066	0.0345753	-0.108555	0.04933	0.0277652	-0.105017	0.064972	0.10602
	SCQ-SCI (3yr)	25239	-0.025443	0.044823	0.570284	-0.016071	0.052376	0.758966	-0.021875	0.068156	0.748245	-0.01072	0.044302	0.808799	0.001391	0.052093	0.978697	0.045624	0.068729	0.506803
	SCQ-SCI (8yr)	18850	-0.03154	0.050891	0.535419	-0.040205	0.059352	0.498153	-0.17507	0.077148	0.0232516	-0.008721	0.050428	0.862699	-0.006348	0.059115	0.914484	0.048393	0.07791	0.534508
Difficulties with attention and hyperactive-impulsive behaviour	CBCL-ADHD (18m)	30610	0.069051	0.040833	0.0908256	0.054236	0.047721	0.255738	0.057339	0.062156	0.356267	-0.022354	0.040454	0.580552	-0.008951	0.047526	0.850611	0.019064	0.062585	0.760663
	CBCL-ADHD (3yr)	25190	0.054638	0.045914	0.234043	0.050342	0.053632	0.347907	0.081717	0.069802	0.241721	-0.021188	0.045364	0.640452	-0.033831	0.053314	0.525715	-0.056816	0.070341	0.41925
	CBCL-ADHD (5yr)	18372	0.051425	0.051293	0.316067	0.044608	0.059727	0.455145	0.130293	0.077603	0.0931582	-0.07122	0.051193	0.164163	-0.050849	0.05998	0.396568	-0.099651	0.078835	0.206214
	RS-DBD-ADHD (8yr)	18943	0.018717	0.052112	0.719469	0.051744	0.060794	0.394693	0.166217	0.078989	0.0353518	-0.025665	0.051615	0.61902	-0.072708	0.060533	0.229701	-0.107787	0.079713	0.176315
	RS-DBD-INA (8yr)	18944	0.018208	0.05165	0.724443	0.045947	0.060235	0.445585	0.163899	0.07829	0.0363058	-0.019686	0.051136	0.700257	-0.05939	0.05998	0.322094	-0.110016	0.079014	0.163813
	RS-DBD-HYP (8yr)	18937	0.001894	0.050053	0.969815	0.042073	0.058407	0.471315	0.111276	0.075878	0.142509	-0.033393	0.049651	0.501231	-0.077301	0.058213	0.184211	-0.081145	0.076652	0.289775
	CPRS (5yr)	18378	0.053275	0.051394	0.299922	0.055271	0.059892	0.356088	0.142722	0.077847	0.0667482	-0.075218	0.051241	0.142124	-0.069594	0.060066	0.246609	-0.062419	0.078997	0.429444
Difficulties with language	ASQ-LANG (18m)	31669	0.035152	0.034623	0.309973	0.054645	0.040491	0.177157	0.046898	0.052692	0.373444	0.015837	0.034233	0.643634	0.000879	0.040237	0.982571	0.009771	0.053012	0.853765
	ASQ-LANG (3yr)	25262	0.066623	0.036928	0.0712106	0.099244	0.043161	0.0214828	0.062596	0.056188	0.26526	-0.059105	0.03653	0.105666	-0.064129	0.042945	0.135363	-0.088143	0.056652	0.11974
	ASQ-LANG (5yr)	18323	-0.004751	0.043838	0.913697	0.037536	0.051061	0.462266	0.117435	0.066362	0.0767918	-0.032614	0.043751	0.456002	-0.010595	0.051205	0.836078	-0.001064	0.0673	0.987386
	CCC-S (8yr)	18901	0.042108	0.052376	0.421422	0.05616	0.061057	0.357679	0.052907	0.079301	0.504666	-0.016037	0.051844	0.757069	-0.015051	0.060818	0.80454	0.002704	0.080087	0.973066
Difficulties with motor skills	ASQ-MOTOR (18m)	31713	-0.000383	0.032418	0.990574	0.016819	0.037892	0.657139	0.018508	0.049323	0.707481	-0.03562	0.032099	0.267132	-0.06102	0.037717	0.105697	-0.082481	0.049657	0.0967105
	ASQ-MOTOR (3yr)	25177	-0.003322	0.039842	0.93355	0.009227	0.046592	0.843015	0.038178	0.060647	0.529014	0.036398	0.039428	0.355928	0.009392	0.046357	0.839446	0.03748	0.061145	0.539897
	CDI-MOTOR (5yr)	18364	-0.005948	0.042547	0.888819	-0.000795	0.049551	0.987199	0.066326	0.064364	0.302783	-0.046874	0.042428	0.269251	-0.046668	0.049718	0.347908	-0.028944	0.065354	0.657852
			Paternal Weighted Allele Score									Offspring Weighted Allele Score
			(conditional on offspring and maternal SNP dosages)									(conditional on maternal and paternal SNP dosages)
			F1			F2			F3			F1			F2			F3
Domain	Neurodevelopmental Outcome	N	Effect	SE	P-Value	Effect	SE	P-Value	Effect	SE	P-Value	Effect	SE	P-Value	Effect	SE	P-Value	Effect	SE	P-Value
Difficulties with social communication and behavioural flexibility (repetitive behaviours)	SCQ-full (3yr)	25239	0.020173	0.04	0.614033	0.015142	0.046411	0.744228	-0.013873	0.056769	0.806939	0.01231	0.039888	0.757615	0.004376	0.046037	0.924272	-0.010314	0.056696	0.855647
	SCQ-full (8yr)	18862	0.073402	0.044621	0.0999677	0.074313	0.051779	0.151231	0.075108	0.063466	0.236636	0.035408	0.044384	0.425007	0.049092	0.051177	0.337428	0.029116	0.063129	0.644645
	SCQ-RRB (3yr)	25194	-0.01112	0.039582	0.77876	-0.03049	0.045934	0.506832	-0.023009	0.056199	0.682231	0.045423	0.039465	0.249745	0.035996	0.045543	0.429309	0.009236	0.05611	0.869255
	SCQ-RRB (8yr)	18952	0.015336	0.0367	0.676039	0.039283	0.042585	0.356288	0.045094	0.052177	0.38745	-0.008418	0.03654	0.817798	-0.026161	0.042109	0.534423	-0.059121	0.051949	0.255096
	SCQ-SCI (3yr)	25239	0.065063	0.038593	0.0918198	0.08203	0.044767	0.0668953	0.021749	0.054749	0.691184	-0.05451	0.038515	0.156983	-0.060502	0.044441	0.173387	-0.050967	0.0547	0.351463
	SCQ-SCI (8yr)	18850	0.075977	0.044022	0.0843677	0.064292	0.051081	0.208165	0.071039	0.062602	0.256471	0.031143	0.043798	0.477047	0.053556	0.050504	0.288949	0.044319	0.062298	0.476834
Difficulties with attention and hyperactive-impulsive behaviour	CBCL-ADHD (18m)	30610	0.04934	0.035172	0.16067	0.058416	0.04079	0.152111	-0.015171	0.050116	0.762105	-0.027768	0.035344	0.432073	-0.037551	0.040805	0.35744	0.015911	0.050193	0.751246
	CBCL-ADHD (3yr)	25190	0.01591	0.03948	0.686956	-0.021759	0.045807	0.634776	0.010435	0.056066	0.852351	-0.002992	0.039409	0.939481	0.00497	0.045467	0.912957	-0.011732	0.055985	0.834014
	CBCL-ADHD (5yr)	18372	-0.033768	0.04439	0.446829	-0.056563	0.051495	0.272022	-0.014095	0.063427	0.82414	-0.055569	0.044142	0.208078	-0.050285	0.05092	0.323383	-0.08734	0.063151	0.166654
	RS-DBD-ADHD (8yr)	18943	-0.008818	0.045047	0.844805	-0.041132	0.052246	0.431121	0.038801	0.064016	0.544439	-0.096843	0.044806	0.0306656	-0.107418	0.051642	0.0375208	-0.199499	0.063648	0.00172199
	RS-DBD-INA (8yr)	18944	0.011868	0.04465	0.790393	-0.021217	0.051789	0.68204	0.091151	0.063469	0.15096	-0.082516	0.044407	0.0631441	-0.084199	0.051201	0.100077	-0.163926	0.063119	0.00940161
	RS-DBD-HYP (8yr)	18937	-0.00864	0.043276	0.841755	-0.026245	0.050195	0.601071	-0.014632	0.061506	0.811962	-0.088781	0.043102	0.0394188	-0.107772	0.049651	0.0299621	-0.169203	0.06119	0.00568867
	CPRS (5yr)	18378	0.005846	0.044488	0.895454	0.001852	0.051623	0.971382	0.036142	0.063577	0.569712	-0.063621	0.044182	0.149874	-0.076173	0.050991	0.135214	-0.103059	0.063282	0.103405
Difficulties with language	ASQ-LANG (18m)	31669	-0.000914	0.02978	0.975515	-0.005506	0.034555	0.873401	0.036133	0.042437	0.394519	-0.038856	0.029875	0.193389	-0.059438	0.034498	0.0848993	-0.062108	0.042399	0.142963
	ASQ-LANG (3yr)	25262	-0.002651	0.031778	0.933516	-0.003376	0.036872	0.927048	0.046557	0.045125	0.302197	-0.038829	0.031735	0.221126	-0.056232	0.036624	0.124689	-0.083458	0.04507	0.0640629
	ASQ-LANG (5yr)	18323	0.030673	0.037963	0.419107	0.032075	0.044027	0.466289	0.085402	0.054279	0.115629	-0.032655	0.037735	0.386832	-0.011763	0.043543	0.787047	-0.050847	0.053982	0.346231
	CCC-S (8yr)	18901	0.037879	0.045305	0.403105	0.02268	0.052525	0.665891	-0.004404	0.064349	0.945436	-0.047904	0.044997	0.287055	-0.046438	0.05187	0.370639	-0.049217	0.06399	0.441813
Difficulties with motor skills	ASQ-MOTOR (18m)	31713	0.006003	0.027881	0.829527	0.012891	0.032371	0.690463	0.059465	0.039744	0.134601	-0.011347	0.028034	0.685655	-0.02491	0.032378	0.441686	-0.074574	0.039791	0.0609108
	ASQ-MOTOR (3yr)	25177	-0.006899	0.034292	0.840555	-0.015507	0.039783	0.696692	-0.018212	0.048692	0.708386	-0.018362	0.034253	0.59191	-0.027211	0.039518	0.491092	-0.022208	0.048631	0.647913
	CDI-MOTOR (5yr)	18364	0.003782	0.036816	0.91818	0.008047	0.042712	0.850562	0.041879	0.052592	0.425858	-0.04715	0.036593	0.197573	-0.059513	0.042233	0.158788	-0.091426	0.052374	0.080874
